# Supplementary material for: Co-option of an ancestral peptidase controls developmental patterning in multicellular cyanobacteria
Source: iScience. 2025 Nov 28;29(1):114265. doi: 10.1016/j.isci.2025.114265 (PMC12756182; doi:10.1016/j.isci.2025.114265)
Supplement: Table S3. Genomics analysis — Sheet 1. List of protein seeds used in this study. Sheet 2. List of cyanobacterial genomes analyzed with their features and the number of homologs from each protein seed. Sheet 3. List of protein homologs identified. Sheet 4. Distribution of protein homologs across taxonomic orders. Sheet 5. Distribution of protein homologs across taxonomic families. [file mmc3.xlsx]

## Sheet: Sheet 1 Protein seeds 
Protein Name	Accession	Size (aa)	Pfam functional domains	PGAP functional domains	Functional description	Signal peptide (SEC/SPI)	Cleavage site position
All2656	Q8YTQ7	414	Beta-lactamase (PF00144)	-	Serine-type D-Ala-D-Ala carboxypeptidase	yes	24-25
Alr1666	Q8YWE7	487	Peptidase_S13 (PF02113)	-	Alr1666 protein	yes	27-28
HetR	P27709	299	Peptidase_S48 (PF03574) and HetR_C (PF18460)	-	DNA-binding transcriptional activator HetR	-	-
PatX	Q8YUL2	77	-	heterocyst_PatX (NF047413.1)	Asl2332 protein - heterocyst-inhibiting protein PatX	yes	24-25

## Sheet: Sheet 2 List of genomes
GCF-ID	Organism Name	Total # of Homolog	All2656	PatP (Alr1666)	HetR	PatX	Reference Genome	Taxonomy ID	GenomeStatus	Phylum	Class	Subclass	Order	Family	Order	Genus	Species	Morphological types (Unicellular / Filamentous / Heterocystous)
GCF_024347835.1	Acaryochloris marina MBIC10699	4	0	4	0	0	na	2954813	Complete Genome	Cyanobacteriota	Cyanophyceae	na	Acaryochloridales	Acaryochloridaceae	Acaryochloridales	Acaryochloris	Acaryochloris marina	U
GCF_000018105.1	Acaryochloris marina MBIC11017	3	0	3	0	0	reference genome	329726	Complete Genome	Cyanobacteriota	Cyanophyceae	na	Acaryochloridales	Acaryochloridaceae	Acaryochloridales	Acaryochloris	Acaryochloris marina	U
GCF_018336915.1	Acaryochloris marina S15	1	0	1	0	0	na	2762553	Complete Genome	Cyanobacteriota	Cyanophyceae	na	Acaryochloridales	Acaryochloridaceae	Acaryochloridales	Acaryochloris	Acaryochloris marina	U
GCF_021497025.1	Acaryochloris sp. Moss Beach	2	0	2	0	0	na	2740837	Complete Genome	Cyanobacteriota	Cyanophyceae	na	Acaryochloridales	Acaryochloridaceae	Acaryochloridales	Acaryochloris	Acaryochloris sp	U
GCF_003231495.1	Acaryochloris thomasi RCC1774	3	0	3	0	0	reference genome	1764569	Scaffold	Cyanobacteriota	Cyanophyceae	na	Acaryochloridales	Acaryochloridaceae	Acaryochloridales	Acaryochloris	Acaryochloris thomasi	U
GCF_011009555.1	Adonisia turfae CCMR0081	3	0	2	1	0	reference genome	2292702	Scaffold	Cyanobacteriota	Cyanobacteriota incertae sedis	na	unclassified order	unclassified family	unclassified order	Adonisia	Adonisia turfae	unknown
GCF_011009535.1	Adonisia turfae CCMR0082	3	0	2	1	0	na	2304604	Scaffold	Cyanobacteriota	Cyanobacteriota incertae sedis	na	unclassified order	unclassified family	unclassified order	Adonisia	Adonisia turfae	unknown
GCF_014696265.1	Aerosakkonema funiforme FACHB-1375	2	0	0	1	1	reference genome	2949571	Contig	Cyanobacteriota	Cyanophyceae	Oscillatoriophycideae	Aerosakkonematales	Aerosakkonemataceae	Aerosakkonematales	Aerosakkonema	Aerosakkonema funiforme	U
GCF_017591595.2	Aetokthonos hydrillicola Thurmond2011	3	0	1	1	1	reference genome	2712845	Scaffold	Cyanobacteriota	Cyanophyceae	na	Nostocales	Hapalosiphonaceae	Nostocales	Aetokthonos	Aetokthonos hydrillicola	H
GCF_000952155.1	Aliterella atlantica CENA595	1	0	1	0	0	reference genome	1618023	Contig	Cyanobacteriota	Cyanophyceae	na	Chroococcidiopsidales	Aliterellaceae	Chroococcidiopsidales	Aliterella	Aliterella atlantica	U
GCF_000317515.1	Allocoleopsis franciscana PCC 7113	3	0	1	1	1	reference genome	1173027	Complete Genome	Cyanobacteriota	Cyanophyceae	na	Coleofasciculales	Coleofasciculaceae	Coleofasciculales	Allocoleopsis	Allocoleopsis franciscana	F
GCF_016056305.1	Amazonocrinis nigriterrae CENA67	2	0	1	1	0	reference genome	2794033	Scaffold	Cyanobacteriota	Cyanophyceae	na	Nostocales	Nostocaceae	Nostocales	Amazonocrinis	Amazonocrinis nigriterrae	H
GCF_014697625.1	Anabaena azotica FACHB-119	3	0	1	1	1	reference genome	947527	Contig	Cyanobacteriota	Cyanophyceae	na	Nostocales	Nostocaceae	Nostocales	Anabaena	Anabaena azotica	H
GCF_014698735.1	Anabaena catenula FACHB-362	3	0	1	1	1	reference genome	2692877	Contig	Cyanobacteriota	Cyanophyceae	na	Nostocales	Nostocaceae	Nostocales	Anabaena	Anabaena catenula	H
GCF_000317695.1	Anabaena cylindrica PCC 7122 GCF1	3	0	1	1	1	reference genome	272123	Complete Genome	Cyanobacteriota	Cyanophyceae	na	Nostocales	Nostocaceae	Nostocales	Anabaena	Anabaena cylindrica	H
GCF_002367955.1	Anabaena cylindrica PCC 7122 GCF2	3	0	1	1	1	na	381306	Chromosome	Cyanobacteriota	Cyanophyceae	na	Nostocales	Nostocaceae	Nostocales	Anabaena	Anabaena cylindrica	H
GCF_014698305.1	Anabaena lutea FACHB-196	3	0	1	1	1	reference genome	2692881	Contig	Cyanobacteriota	Cyanophyceae	na	Nostocales	Nostocaceae	Nostocales	Anabaena	Anabaena lutea	H
GCF_000312705.1	Anabaena sp. 90	3	0	1	1	1	na	46234	Complete Genome	Cyanobacteriota	Cyanophyceae	na	Nostocales	Nostocaceae	Nostocales	Anabaena	unclassified Anabaena	H
GCF_001277295.1	Anabaena sp. WA102	2	0	1	1	0	na	1647413	Complete Genome	Cyanobacteriota	Cyanophyceae	na	Nostocales	Nostocaceae	Nostocales	Anabaena	unclassified Anabaena	H
GCF_009498015.1	Anabaena sp. YBS01	3	0	1	1	1	na	2490939	Complete Genome	Cyanobacteriota	Cyanophyceae	na	Nostocales	Nostocaceae	Nostocales	Anabaena	unclassified Anabaena	H
GCF_014696825.1	Anabaena sphaerica FACHB-251	3	0	1	1	1	reference genome	2692883	Contig	Cyanobacteriota	Cyanophyceae	na	Nostocales	Nostocaceae	Nostocales	Anabaena	Anabaena sphaerica	H
GCF_014697105.1	Anabaena subtropica FACHB-260	3	0	1	1	1	reference genome	2692884	Contig	Cyanobacteriota	Cyanophyceae	na	Nostocales	Nostocaceae	Nostocales	Anabaena	Anabaena subtropica	H
GCF_028331025.1	Anabaenopsis arnoldii	3	0	1	1	1	reference genome	2152938	Contig	Cyanobacteriota	Cyanophyceae	na	Nostocales	Nodulariaceae	Nostocales	Anabaenopsis	Anabaenopsis arnoldii	H
GCF_002367975.1	Anabaenopsis circularis NIES-21	3	0	1	1	1	na	381306	Chromosome	Cyanobacteriota	Cyanophyceae	na	Nostocales	Nodulariaceae	Nostocales	Anabaenopsis	Anabaenopsis circularis	H
GCF_015245355.1	Anabaenopsis elenkinii CCIBt3563	3	0	1	1	1	reference genome	2779889	Chromosome	Cyanobacteriota	Cyanophyceae	na	Nostocales	Nodulariaceae	Nostocales	Anabaenopsis	Anabaenopsis elenkinii	H
GCF_018389385.1	Anthocerotibacter panamensis C109	2	1	1	0	0	reference genome	2778476	Complete Genome	Cyanobacteriota	Cyanophyceae	na	Gloeobacterales	Anthocerotibacteraceae	Gloeobacterales	Anthocerotibacter	Anthocerotibacter panamensis	U
GCF_014698755.1	Aphanizomenon flos-aquae FACHB-1287	3	0	1	1	1	reference genome	2692891	Contig	Cyanobacteriota	Cyanophyceae	na	Nostocales	Aphanizomenonaceae	Nostocales	Aphanizomenon	Aphanizomenon flos-aquae	H
GCF_003003925.1	Aphanothece cf. minutissima CCALA 015	1	0	1	0	0	reference genome	2107695	Contig	Cyanobacteriota	Cyanophyceae	Oscillatoriophycideae	Chroococcales	Aphanothecaceae	Chroococcales	Aphanothece	Aphanothece minutissima	U
GCF_003007785.1	Aphanothece hegewaldii CCALA 016	2	0	2	0	0	reference genome	2107694	Contig	Cyanobacteriota	Cyanophyceae	Oscillatoriophycideae	Chroococcales	Aphanothecaceae	Chroococcales	Aphanothece	Aphanothece hegewaldii	U
GCF_003864295.1	Aphanothece sacrum FPU1	2	0	2	0	0	reference genome	1920663	Contig	Cyanobacteriota	Cyanophyceae	Oscillatoriophycideae	Chroococcales	Aphanothecaceae	Chroococcales	Aphanothece	Aphanothece sacrum	U
GCF_023333585.1	Argonema antarcticum A004/B2	2	0	0	1	1	reference genome	2875782	Scaffold	Cyanobacteriota	Cyanophyceae	Oscillatoriophycideae	Oscillatoriales	Oscillatoriaceae	Oscillatoriales	Argonema	Argonema antarcticum	F
GCF_023333595.1	Argonema galeatum A003/A1	1	0	0	1	0	reference genome	2875781	Scaffold	Cyanobacteriota	Cyanophyceae	Oscillatoriophycideae	Oscillatoriales	Oscillatoriaceae	Oscillatoriales	Argonema	Argonema galeatum	F
GCF_000307915.1	Arthrospira platensis C1 GCF1	2	0	0	1	1	na	67617	Chromosome	Cyanobacteriota	Cyanophyceae	Oscillatoriophycideae	Oscillatoriales	Microcoleaceae	Oscillatoriales	Arthrospira	Arthrospira platensis	F
GCF_025200965.1	Arthrospira platensis C1 GCF2	2	0	0	1	1	na	358638	Complete Genome	Cyanobacteriota	Cyanophyceae	Oscillatoriophycideae	Oscillatoriales	Microcoleaceae	Oscillatoriales	Arthrospira	Arthrospira platensis	F
GCF_000210375.1	Arthrospira platensis NIES-39	3	1	1	1	0	na	42161	Chromosome	Cyanobacteriota	Cyanophyceae	Oscillatoriophycideae	Oscillatoriales	Microcoleaceae	Oscillatoriales	Arthrospira	Arthrospira platensis	F
GCF_009176225.1	Arthrospira platensis NIES-46	3	1	1	1	0	reference genome	1236695	Contig	Cyanobacteriota	Cyanophyceae	Oscillatoriophycideae	Oscillatoriales	Microcoleaceae	Oscillatoriales	Arthrospira	Arthrospira platensis	F
GCF_001611905.1	Arthrospira platensis YZ	2	1	0	1	0	na	299041	Chromosome	Cyanobacteriota	Cyanophyceae	Oscillatoriophycideae	Oscillatoriales	Microcoleaceae	Oscillatoriales	Arthrospira	Arthrospira platensis	F
GCF_003060805.1	Arthrospira sp. TJSD092	2	0	0	1	1	na	448786	Complete Genome	Cyanobacteriota	Cyanophyceae	Oscillatoriophycideae	Oscillatoriales	Microcoleaceae	Oscillatoriales	Arthrospira	unclassified Arthrospira	F
GCF_016056295.1	Atlanticothrix silvestris CENA357	3	0	1	1	1	reference genome	1725252	Scaffold	Cyanobacteriota	Cyanophyceae	na	Nostocales	Nodulariaceae	Nostocales	Atlanticothrix	Atlanticothrix silvestris	H
GCF_000332355.1	Baaleninema simplex PCC 7105	2	0	0	0	2	reference genome	102127	Scaffold	Cyanobacteriota	Cyanophyceae	Oscillatoriophycideae	Oscillatoriales	Oscillatoriaceae	Oscillatoriales	Baaleninema	Baaleninema simplex	F
GCF_012912135.1	Brasilonema bromeliae SPC951	3	0	1	1	1	reference genome	385972	Scaffold	Cyanobacteriota	Cyanophyceae	na	Nostocales	Scytonemataceae	Nostocales	Brasilonema	Bromeliae group (in: Brasilonema)	H
GCF_006968745.1	Brasilonema sennae CENA114	3	0	1	1	1	reference genome	415709	Chromosome	Cyanobacteriota	Cyanophyceae	na	Nostocales	Scytonemataceae	Nostocales	Brasilonema	Bromeliae group (in: Brasilonema)	H
GCF_002289455.1	Brunnivagina elsteri CCALA 953	4	0	2	1	1	reference genome	987040	Scaffold	Cyanobacteriota	Cyanophyceae	na	Nostocales	Calotrichaceae	Nostocales	Brunnivagina	Brunnivagina elsteri	H
GCF_014696435.1	Calothrix anomala FACHB-343	3	0	1	1	1	reference genome	2692894	Contig	Cyanobacteriota	Cyanophyceae	na	Nostocales	Calotrichaceae	Nostocales	Calothrix	Calothrix anomala	H
GCF_002368095.1	Calothrix parasitica NIES-267	4	1	1	1	1	na	381306	Chromosome	Cyanobacteriota	Cyanophyceae	na	Nostocales	Calotrichaceae	Nostocales	Calothrix	Calothrix parasitica	H
GCF_014696555.1	Calothrix parietina FACHB-288	3	0	1	1	1	reference genome	2692896	Contig	Cyanobacteriota	Cyanophyceae	na	Nostocales	Calotrichaceae	Nostocales	Calothrix	Calothrix parietina	H
GCF_900185595.1	Calothrix rhizosoleniae SC01	3	0	1	1	1	reference genome	439482	Contig	Cyanobacteriota	Cyanophyceae	na	Nostocales	Calotrichaceae	Nostocales	Calothrix	Calothrix rhizosoleniae	H
GCF_000734895.2	Calothrix sp. 336-3	4	0	2	1	1	na	1337936	Complete Genome	Cyanobacteriota	Cyanophyceae	na	Nostocales	Calotrichaceae	Nostocales	Calothrix	unclassified Calothrix	H
GCF_002368395.1	Calothrix sp. NIES-3974	3	0	1	1	1	na	2005462	Complete Genome	Cyanobacteriota	Cyanophyceae	na	Nostocales	Calotrichaceae	Nostocales	Calothrix	unclassified Calothrix	H
GCF_000317435.1	Calothrix sp. PCC 6303	4	0	2	1	1	na	1170562	Complete Genome	Cyanobacteriota	Cyanophyceae	na	Nostocales	Calotrichaceae	Nostocales	Calothrix	unclassified Calothrix	H
GCF_000316575.1	Calothrix sp. PCC 7507	3	0	1	1	1	na	99598	Complete Genome	Cyanobacteriota	Cyanophyceae	na	Nostocales	Calotrichaceae	Nostocales	Calothrix	unclassified Calothrix	H
GCF_019977735.1	Calothrix sp. PCC 7716	3	0	1	1	1	na	756644	Complete Genome	Cyanobacteriota	Cyanophyceae	na	Nostocales	Calotrichaceae	Nostocales	Calothrix	unclassified Calothrix	H
GCF_000025125.1	Candidatus Atelocyanobacterium thalassa isolate ALOHA	1	0	1	0	0	reference genome	1453429	Complete Genome	Cyanobacteriota	Cyanophyceae	Oscillatoriophycideae	Chroococcales	Aphanothecaceae	Chroococcales	Candidatus Atelocyanobacterium	Candidatus Atelocyanobacterium thalassa	U
GCF_029582805.1	Candidatus Synechococcus calcipolaris G9	1	0	1	0	0	reference genome	1497997	Contig	Cyanobacteriota	Cyanophyceae	na	Synechococcales	Synechococcaceae	Synechococcales	Synechococcus	Candidatus Synechococcus calcipolaris	U
GCF_002018015.1	Candidatus Synechococcus spongiarum LMB bulk15N	0	0	0	0	0	reference genome	1943583	Scaffold	Cyanobacteriota	Cyanophyceae	na	Synechococcales	Synechococcaceae	Synechococcales	Synechococcus	Candidatus Synechococcus spongiarum	U
GCF_000317145.1	Chamaesiphon minutus PCC 6605	2	0	2	0	0	reference genome	1173020	Chromosome	Cyanobacteriota	Cyanophyceae	na	Gomontiellales	Chamaesiphonaceae	Gomontiellales	Chamaesiphon	Chamaesiphon minutus	U
GCF_003003845.1	Chamaesiphon polymorphus CCALA 037	2	0	2	0	0	reference genome	2107692	Contig	Cyanobacteriota	Cyanophyceae	na	Gomontiellales	Chamaesiphonaceae	Gomontiellales	Chamaesiphon	Chamaesiphon polymorphus	U
GCF_000317285.1	Chlorogloeopsis fritschii PCC 6912	2	0	1	1	0	reference genome	211165	Contig	Cyanobacteriota	Cyanophyceae	na	Nostocales	Chlorogloeopsidaceae	Nostocales	Chlorogloeopsis	Chlorogloeopsis fritschii	H
GCF_002368355.1	Chondrocystis sp. NIES-4102	0	0	0	0	0	na	381306	Complete Genome	Cyanobacteriota	Cyanophyceae	Oscillatoriophycideae	Chroococcales	Chroococcaceae	Chroococcales	Chondrocystis	unclassified Chondrocystis	U
GCF_003991895.1	Chroococcidiopsis cubana SAG 39.79	0	0	0	0	0	reference genome	388085	Scaffold	Cyanobacteriota	Cyanophyceae	na	Chroococcidiopsidales	Chroococcidiopsidaceae	Chroococcidiopsidales	Chroococcidiopsis	Chroococcidiopsis cubana	U
GCF_023558375.1	Chroococcidiopsis sp. CCMEE 29	1	0	1	0	0	na	155894	Chromosome	Cyanobacteriota	Cyanophyceae	na	Chroococcidiopsidales	Chroococcidiopsidaceae	Chroococcidiopsidales	Chroococcidiopsis	unclassified Chroococcidiopsis	U
GCF_023546805.1	Chroococcidiopsis sp. CCNUC1	0	0	0	0	0	na	2653189	Complete Genome	Cyanobacteriota	Cyanophyceae	na	Chroococcidiopsidales	Chroococcidiopsidaceae	Chroococcidiopsidales	Chroococcidiopsis	unclassified Chroococcidiopsis	U
GCF_000317125.1	Chroococcidiopsis thermalis PCC 7203	0	0	0	0	0	reference genome	251229	Complete Genome	Cyanobacteriota	Cyanophyceae	na	Chroococcidiopsidales	Chroococcidiopsidaceae	Chroococcidiopsidales	Chroococcidiopsis	Chroococcidiopsis thermalis	U
GCF_001904655.1	Chroogloeocystis siderophila 5.2 s.c.1	1	0	1	0	0	reference genome	247279	Contig	Cyanobacteriota	Cyanophyceae	Oscillatoriophycideae	Chroococcales	Chroococcaceae	Chroococcales	Chroogloeocystis	Chroogloeocystis siderophila	U
GCF_000155555.1	Coleofasciculus chthonoplastes PCC 7420	4	0	2	1	1	reference genome	118168	Scaffold	Cyanobacteriota	Cyanophyceae	na	Coleofasciculales	Coleofasciculaceae	Coleofasciculales	Coleofasciculus	Coleofasciculus chthonoplastes	F
GCF_000317495.1	Crinalium epipsammum PCC 9333	4	0	1	1	2	reference genome	1173022	Complete Genome	Cyanobacteriota	Cyanophyceae	na	Gomontiellales	Gomontiellaceae	Gomontiellales	Crinalium	Crinalium epipsammum	U
GCF_000169335.1	Crocosphaera chwakensis CCY0110	0	0	0	0	0	reference genome	391612	Contig	Cyanobacteriota	Cyanophyceae	Oscillatoriophycideae	Chroococcales	Aphanothecaceae	Chroococcales	Crocosphaera	Crocosphaera chwakensis	U
GCF_000017845.1	Crocosphaera subtropica ATCC 51142	2	1	1	0	0	reference genome	43989	Complete Genome	Cyanobacteriota	Cyanophyceae	Oscillatoriophycideae	Chroococcales	Aphanothecaceae	Chroococcales	Crocosphaera	Crocosphaera subtropica	U
GCF_000235665.1	Crocosphaera watsonii WH 0003	2	0	2	0	0	reference genome	423471	Contig	Cyanobacteriota	Cyanophyceae	Oscillatoriophycideae	Chroococcales	Aphanothecaceae	Chroococcales	Crocosphaera	Crocosphaera watsonii	U
GCF_002934005.1	Cuspidothrix issatschenkoi CHARLIE-1	3	0	1	1	1	reference genome	2052836	Scaffold	Cyanobacteriota	Cyanophyceae	na	Nostocales	Aphanizomenonaceae	Nostocales	Cuspidothrix	Cuspidothrix issatschenkoi	H
GCF_000317675.1	Cyanobacterium aponinum PCC 10605	2	0	2	0	0	reference genome	755178	Complete Genome	Cyanobacteriota	Cyanophyceae	Oscillatoriophycideae	Chroococcales	Geminocystaceae	Chroococcales	Cyanobacterium	Cyanobacterium aponinum	U
GCF_035320825.1	Cyanobacterium aponinum UTEX 3221	2	0	2	0	0	na	3088144	Complete Genome	Cyanobacteriota	Cyanophyceae	Oscillatoriophycideae	Chroococcales	Geminocystaceae	Chroococcales	Cyanobacterium	Cyanobacterium aponinum	U
GCF_020885515.1	cyanobacterium endosymbiont of Braarudosphaera bigelowii	1	0	1	0	0	na	1285375	Complete Genome	Cyanobacteriota	Cyanophyceae	Oscillatoriophycideae	Chroococcales	Aphanothecaceae	Chroococcales	Candidatus Atelocyanobacterium	Candidatus Atelocyanobacterium thalassa	U
GCF_029919255.1	cyanobacterium endosymbiont of Epithemia clementina EcSB	1	0	1	0	0	reference genome	3034674	Complete Genome	Cyanobacteriota	unclassified Cyanobacteriota	na	unclassified order	unclassified family	unclassified order	unclassified genus		unknown
GCF_000829235.1	cyanobacterium endosymbiont of Epithemia turgida isolate EtSB Lake Yunoko	1	0	1	0	0	reference genome	1228987	Complete Genome	Cyanobacteriota	unclassified Cyanobacteriota	na	unclassified order	unclassified family	unclassified order	unclassified genus	cyanobacterium endosymbiont of Epithemia turgida	unknown
GCF_003574135.1	cyanobacterium endosymbiont of Rhopalodia gibberula	1	0	1	0	0	reference genome	1763363	Complete Genome	Cyanobacteriota	unclassified Cyanobacteriota	na	unclassified order	unclassified family	unclassified order	unclassified genus		unknown
GCF_036345015.1	Cyanobacterium sp. Dongsha4	2	0	2	0	0	na	2878255	Complete Genome	Cyanobacteriota	Cyanophyceae	Oscillatoriophycideae	Chroococcales	Geminocystaceae	Chroococcales	Cyanobacterium	unclassified Cyanobacterium	U
GCF_947331815.1	Cyanobacterium sp. uoEpiScrs1	1	0	1	0	0	na	2976343	Complete Genome	Cyanobacteriota	Cyanophyceae	Oscillatoriophycideae	Chroococcales	Geminocystaceae	Chroococcales	Cyanobacterium	unclassified Cyanobacterium	U
GCF_000316515.1	Cyanobium gracile PCC 6307	1	0	1	0	0	reference genome	292564	Complete Genome	Cyanobacteriota	Cyanophyceae	na	Synechococcales	Prochlorococcaceae	Synechococcales	Cyanobium	Cyanobium gracile	U
GCF_018399015.1	Cyanobium sp. M30B3	1	0	1	0	0	na	721826	Complete Genome	Cyanobacteriota	Cyanophyceae	na	Synechococcales	Prochlorococcaceae	Synechococcales	Cyanobium	unclassified Cyanobium	U
GCF_900088535.1	Cyanobium sp. NIES-981	2	1	1	0	0	na	1851505	Complete Genome	Cyanobacteriota	Cyanophyceae	na	Synechococcales	Prochlorococcaceae	Synechococcales	Cyanobium	unclassified Cyanobium	U
GCF_014280235.1	Cyanobium sp. NS01	1	0	1	0	0	na	261284	Complete Genome	Cyanobacteriota	Cyanophyceae	na	Synechococcales	Prochlorococcaceae	Synechococcales	Cyanobium	unclassified Cyanobium	U
GCF_014489415.1	Cylindrospermopsis curvispora GIHE-G1	1	0	0	1	0	reference genome	2666332	Complete Genome	Cyanobacteriota	Cyanophyceae	na	Nostocales	Aphanizomenonaceae	Nostocales	Cylindrospermopsis	Cylindrospermopsis curvispora	H
GCF_003367075.2	Cylindrospermopsis raciborskii Cr2010	2	0	0	1	1	reference genome	2108055	Complete Genome	Cyanobacteriota	Cyanophyceae	na	Nostocales	Aphanizomenonaceae	Nostocales	Cylindrospermopsis	Cylindrospermopsis raciborskii	H
GCF_021650815.1	Cylindrospermopsis raciborskii KLL07	2	0	0	1	1	na	683357	Complete Genome	Cyanobacteriota	Cyanophyceae	na	Nostocales	Aphanizomenonaceae	Nostocales	Cylindrospermopsis	Cylindrospermopsis raciborskii	H
GCF_018139025.1	Cylindrospermopsis raciborskii N8	2	0	0	1	1	na	1524929	Complete Genome	Cyanobacteriota	Cyanophyceae	na	Nostocales	Aphanizomenonaceae	Nostocales	Cylindrospermopsis	Cylindrospermopsis raciborskii	H
GCF_000317535.1	Cylindrospermum stagnale PCC 7417	4	1	1	1	1	reference genome	56107	Chromosome	Cyanobacteriota	Cyanophyceae	na	Nostocales	Nostocaceae	Nostocales	Cylindrospermum	Cylindrospermum stagnale	H
GCF_000317615.1	Dactylococcopsis salina PCC 8305	1	0	1	0	0	reference genome	13035	Complete Genome	Cyanobacteriota	Cyanophyceae	na	Synechococcales	Synechococcaceae	Synechococcales	Dactylococcopsis	Dactylococcopsis salina	U
GCF_016056275.1	Dendronalium phyllosphericum CENA369	2	0	1	1	0	reference genome	1725256	Scaffold	Cyanobacteriota	Cyanophyceae	na	Nostocales	Nostocaceae	Nostocales	Dendronalium	Dendronalium phyllosphericum	H
GCF_001746915.1	Desertifilum tharense IPPAS B-1220	1	0	0	1	0	reference genome	343432	Contig	Cyanobacteriota	Cyanophyceae	na	Desertifilales	Desertifilaceae	Desertifilales	Desertifilum	Desertifilum tharense	F
GCF_015207005.2	Desmonostoc muscorum LEGE 12446	3	0	1	1	1	reference genome	1828758	Contig	Cyanobacteriota	Cyanophyceae	na	Nostocales	Nostocaceae	Nostocales	Desmonostoc	Desmonostoc muscorum	H
GCF_000426905.1	Dolichospermum circinale AWQC131C	3	0	1	1	1	reference genome	398007	Scaffold	Cyanobacteriota	Cyanophyceae	na	Nostocales	Aphanizomenonaceae	Nostocales	Dolichospermum	Dolichospermum circinale	H
GCF_002368115.1	Dolichospermum compactum NIES-806	3	0	1	1	1	reference genome	1973481	Chromosome	Cyanobacteriota	Cyanophyceae	na	Nostocales	Aphanizomenonaceae	Nostocales	Dolichospermum	Dolichospermum compactum	H
GCF_012516395.1	Dolichospermum flos-aquae CCAP 1403-13F	3	0	1	1	1	reference genome	315271	Complete Genome	Cyanobacteriota	Cyanophyceae	na	Nostocales	Aphanizomenonaceae	Nostocales	Dolichospermum	Dolichospermum flos-aquae	H
GCF_024584745.1	Dolichospermum heterosporum TAC447	2	0	1	1	0	reference genome	747523	Complete Genome	Cyanobacteriota	Cyanophyceae	na	Nostocales	Aphanizomenonaceae	Nostocales	Dolichospermum	Dolichospermum heterosporum	H
GCF_028330815.1	Dolichospermum lemmermannii CS-548	2	0	1	1	0	reference genome	3021789	Contig	Cyanobacteriota	Cyanophyceae	na	Nostocales	Aphanizomenonaceae	Nostocales	Dolichospermum	Dolichospermum lemmermannii	H
GCF_005402965.1	Dolichospermum planctonicum	3	0	1	1	1	reference genome	136072	Contig	Cyanobacteriota	Cyanophyceae	na	Nostocales	Aphanizomenonaceae	Nostocales	Dolichospermum	Dolichospermum planctonicum	H
GCF_018447705.1	Dolichospermum sp. BR01	3	0	1	1	1	na	612507	Chromosome	Cyanobacteriota	Cyanophyceae	na	Nostocales	Aphanizomenonaceae	Nostocales	Dolichospermum	unclassified Dolichospermum	H
GCF_018447755.1	Dolichospermum sp. OL01	2	0	1	1	0	na	612507	Chromosome	Cyanobacteriota	Cyanophyceae	na	Nostocales	Aphanizomenonaceae	Nostocales	Dolichospermum	unclassified Dolichospermum	H
GCF_008121535.1	Dolichospermum sp. UHCC 0315A	3	0	1	1	1	na	1914871	Complete Genome	Cyanobacteriota	Cyanophyceae	na	Nostocales	Aphanizomenonaceae	Nostocales	Dolichospermum	unclassified Dolichospermum	H
GCF_018447775.1	Dolichospermum sp. WA123	3	0	1	1	1	na	612507	Chromosome	Cyanobacteriota	Cyanophyceae	na	Nostocales	Aphanizomenonaceae	Nostocales	Dolichospermum	unclassified Dolichospermum	H
GCF_007830875.1	Dulcicalothrix desertica PCC 7102	3	0	1	1	1	reference genome	232991	Scaffold	Cyanobacteriota	Cyanophyceae	na	Nostocales	Calotrichaceae	Nostocales	Dulcicalothrix	Dulcicalothrix desertica	H
GCF_007904085.1	Euhalothece natronophila Z-M001	1	0	1	0	0	reference genome	522448	Complete Genome	Cyanobacteriota	Cyanophyceae	Oscillatoriophycideae	Chroococcales	Halothecacae	Chroococcales	Halothece cluster	Euhalothece	U
GCF_000317205.1	Fischerella muscicola PCC 7414	3	0	1	1	1	reference genome	306281	Contig	Cyanobacteriota	Cyanophyceae	na	Nostocales	Hapalosiphonaceae	Nostocales	Fischerella	Fischerella muscicola	H
GCF_032393985.1	Fischerella sp. JS2	3	0	1	1	1	na	2597771	Complete Genome	Cyanobacteriota	Cyanophyceae	na	Nostocales	Hapalosiphonaceae	Nostocales	Fischerella	unclassified Fischerella	H
GCF_001548455.1	Fischerella sp. NIES-3754	3	0	1	1	1	na	1752063	Complete Genome	Cyanobacteriota	Cyanophyceae	na	Nostocales	Hapalosiphonaceae	Nostocales	Fischerella	unclassified Fischerella	H
GCF_000231365.1	Fischerella thermalis JSC-11	2	0	1	0	1	reference genome	741277	Contig	Cyanobacteriota	Cyanophyceae	na	Nostocales	Hapalosiphonaceae	Nostocales	Fischerella	Fischerella thermalis	H
GCF_000317225.1	Fischerella thermalis PCC 7521	3	0	1	1	1	reference genome	98439	Contig	Cyanobacteriota	Cyanophyceae	na	Nostocales	Hapalosiphonaceae	Nostocales	Fischerella	Fischerella thermalis	H
GCF_000332295.1	Fortiea contorta PCC 7126	2	0	1	1	0	reference genome	643473	Scaffold	Cyanobacteriota	Cyanophyceae	na	Nostocales	Fortieaceae	Nostocales	Fortiea	Fortiea contorta	H
GCF_000317045.1	Geitlerinema sp. PCC 7407	3	0	2	1	0	na	1173025	Complete Genome	Cyanobacteriota	Cyanophyceae	na	Geitlerinematales	Geitlerinemataceae	Geitlerinematales	Geitlerinema	unclassified Geitlerinema	F
GCF_000332235.1	Geminocystis herdmanii PCC 6308	3	0	3	0	0	reference genome	113355	Chromosome	Cyanobacteriota	Cyanophyceae	Oscillatoriophycideae	Chroococcales	Geminocystaceae	Chroococcales	Geminocystis	Geminocystis herdmanii	U
GCF_001548095.1	Geminocystis sp. NIES-3708	2	0	2	0	0	na	1615909	Complete Genome	Cyanobacteriota	Cyanophyceae	Oscillatoriophycideae	Chroococcales	Geminocystaceae	Chroococcales	Geminocystis	unclassified Geminocystis	U
GCF_001548115.1	Geminocystis sp. NIES-3709	2	0	2	0	0	na	1617448	Complete Genome	Cyanobacteriota	Cyanophyceae	Oscillatoriophycideae	Chroococcales	Geminocystaceae	Chroococcales	Geminocystis	unclassified Geminocystis	U
GCF_000484535.1	Gloeobacter kilaueensis JS1	3	3	0	0	0	reference genome	1183438	Complete Genome	Cyanobacteriota	Cyanophyceae	na	Gloeobacterales	Gloeobacteraceae	Gloeobacterales	Gloeobacter	Gloeobacter kilaueensis	U
GCF_021018745.1	Gloeobacter morelensis MG652769	1	1	0	0	0	reference genome	2781736	Complete Genome	Cyanobacteriota	Cyanophyceae	na	Gloeobacterales	Gloeobacteraceae	Gloeobacterales	Gloeobacter	Gloeobacter morelensis	U
GCF_000011385.1	Gloeobacter violaceus PCC 7421	2	2	0	0	0	reference genome	251221	Complete Genome	Cyanobacteriota	Cyanophyceae	na	Gloeobacterales	Gloeobacteraceae	Gloeobacterales	Gloeobacter	Gloeobacter violaceus	U
GCF_000317555.1	Gloeocapsa sp. PCC 7428	1	0	1	0	0	na	1173026	Complete Genome	Cyanobacteriota	Cyanophyceae	Oscillatoriophycideae	Chroococcales	Chroococcaceae	Chroococcales	Gloeocapsa	unclassified Gloeocapsa	U
GCF_015207655.1	Gloeocapsopsis crepidinum LEGE 06123	1	0	1	0	0	reference genome	588587	Contig	Cyanobacteriota	Cyanophyceae	Oscillatoriophycideae	Chroococcales	Chroococcaceae	Chroococcales	Gloeocapsopsis	Gloeocapsopsis crepidinum	U
GCF_001870225.1	Gloeomargarita lithophora Alchichica-D10	0	0	0	0	0	reference genome	1188229	Chromosome	Cyanobacteriota	Cyanophyceae	na	Gloeomargaritales	Gloeomargaritaceae	Gloeomargaritales	Gloeomargarita	Gloeomargarita lithophora	U
GCF_000021825.1	Gloeothece citriformis PCC 7424	2	0	2	0	0	reference genome	65393	Complete Genome	Cyanobacteriota	Cyanophyceae	Oscillatoriophycideae	Chroococcales	Aphanothecaceae	Chroococcales	Gloeothece	Gloeothece citriformis	U
GCF_000147335.1	Gloeothece verrucosa PCC 7822	2	0	2	0	0	reference genome	497965	Complete Genome	Cyanobacteriota	Cyanophyceae	Oscillatoriophycideae	Chroococcales	Aphanothecaceae	Chroococcales	Gloeothece	Gloeothece verrucosa	U
GCF_002075285.3	Halomicronema hongdechloris C2206	4	0	2	2	0	reference genome	1641165	Complete Genome	Cyanobacteriota	Cyanophyceae	na	Nodosilineales	Nodosilineaceae	Nodosilineales	Halomicronema	Halomicronema hongdechloris	F
GCF_000317635.1	Halothece sp. PCC 7418	1	0	1	0	0	na	65093	Complete Genome	Cyanobacteriota	Cyanophyceae	Oscillatoriophycideae	Chroococcales	Halothecacae	Chroococcales	Halothece cluster	Halothece	U
GCF_029953635.1	Halotia branconii CENA392	3	0	1	1	1	reference genome	1539056	Complete Genome	Cyanobacteriota	Cyanophyceae	na	Nostocales	Nodulariaceae	Nostocales	Halotia	Halotia branconii	H
GCF_000817785.2	Hassallia byssoidea VB512170	3	0	1	1	1	reference genome	1304833	Scaffold	Cyanobacteriota	Cyanophyceae	na	Nostocales	Tolypothrichaceae	Nostocales	Hassallia	Hassallia byssoidea	H
GCF_001904635.1	Hydrococcus rivularis NIES-593	2	1	1	0	0	reference genome	1921803	Scaffold	Cyanobacteriota	Cyanophyceae	na	Pleurocapsales	Hydrococcaceae	Pleurocapsales	Hydrococcus	Hydrococcus rivularis	U
GCF_900659865.1	Hyella patelloides LEGE 07179	2	0	2	0	0	reference genome	945734	Scaffold	Cyanobacteriota	Cyanophyceae	na	Pleurocapsales	Hyellaceae	Pleurocapsales	Hyella	Hyella patelloides	U
GCF_014698965.1	Iningainema tapete BLCC-T55	4	1	1	1	1	reference genome	2748662	Scaffold	Cyanobacteriota	Cyanophyceae	na	Nostocales	Scytonemataceae	Nostocales	Iningainema	Iningainema tapete	H
GCF_028330895.1	Kamptonema animale CS-326	4	0	1	1	2	reference genome	3021788	Contig	Cyanobacteriota	Cyanophyceae	Oscillatoriophycideae	Oscillatoriales	Microcoleaceae	Oscillatoriales	Kamptonema	Kamptonema animale	F
GCF_000332155.1	Kamptonema formosum PCC 6407	4	0	1	1	2	reference genome	402777	Scaffold	Cyanobacteriota	Cyanophyceae	Oscillatoriophycideae	Oscillatoriales	Microcoleaceae	Oscillatoriales	Kamptonema	Kamptonema formosum	F
GCF_014831675.1	Komarekiella delphini-convector SJRDD-AB1	3	0	1	1	1	reference genome	2593771	Scaffold	Cyanobacteriota	Cyanophyceae	na	Nostocales	Nostocaceae	Nostocales	Komarekiella	Komarekiella delphini-convector	H
GCF_020091585.1	Kovacikia minuta CCNUW1	2	1	0	1	0	reference genome	2653194	Complete Genome	Cyanobacteriota	Cyanophyceae	na	Leptolyngbyales	Leptolyngbyaceae	Leptolyngbyales	Kovacikia	Kovacikia minuta	F
GCF_021379005.1	Leptodesmis sichuanensis A121	2	0	1	1	0	reference genome	2835870	Complete Genome	Cyanobacteriota	Cyanophyceae	na	Leptolyngbyales	Leptolyngbyaceae	Leptolyngbyales	Leptodesmis	Leptodesmis sichuanensis	F
GCF_002142495.1	Leptolyngbya boryana dg5	4	0	3	1	0	na	1260963	Complete Genome	Cyanobacteriota	Cyanophyceae	na	Leptolyngbyales	Leptolyngbyaceae	Leptolyngbyales	Leptolyngbya	Leptolyngbya boryana	F
GCF_002142475.1	Leptolyngbya boryana IAM M-101	4	0	3	1	0	reference genome	411966	Complete Genome	Cyanobacteriota	Cyanophyceae	na	Leptolyngbyales	Leptolyngbyaceae	Leptolyngbyales	Leptolyngbya	Leptolyngbya boryana	F
GCF_022372495.1	Leptolyngbya boryana IU 594	4	0	3	1	0	na	462680	Complete Genome	Cyanobacteriota	Cyanophyceae	na	Leptolyngbyales	Leptolyngbyaceae	Leptolyngbyales	Leptolyngbya	Leptolyngbya boryana	F
GCF_002368255.1	Leptolyngbya boryana NIES-2135	4	0	3	1	0	na	381306	Complete Genome	Cyanobacteriota	Cyanophyceae	na	Leptolyngbyales	Leptolyngbyaceae	Leptolyngbyales	Leptolyngbya	Leptolyngbya boryana	F
GCF_015207065.1	Leptolyngbya cf. ectocarpi LEGE 11479	3	0	2	1	0	reference genome	1828722	Contig	Cyanobacteriota	Cyanophyceae	na	Leptolyngbyales	Leptolyngbyaceae	Leptolyngbyales	Leptolyngbya	Leptolyngbya ectocarpi	F
GCF_002215035.1	Leptolyngbya ohadii IS1	4	0	1	3	0	reference genome	2009322	Scaffold	Cyanobacteriota	Cyanophyceae	na	Leptolyngbyales	Leptolyngbyaceae	Leptolyngbyales	Leptolyngbya	Leptolyngbya ohadii	F
GCF_018128505.1	Leptolyngbya sp. 15MV	0	0	0	0	0	na	702142	Chromosome	Cyanobacteriota	Cyanophyceae	na	Leptolyngbyales	Leptolyngbyaceae	Leptolyngbyales	Leptolyngbya	unclassified Leptolyngbya	F
GCF_018128485.1	Leptolyngbya sp. 7M	7	3	2	2	0	na	2812896	Chromosome	Cyanobacteriota	Cyanophyceae	na	Leptolyngbyales	Leptolyngbyaceae	Leptolyngbyales	Leptolyngbya	unclassified Leptolyngbya	F
GCF_016403105.1	Leptolyngbya sp. BL0902	5	0	2	3	0	na	1115757	Complete Genome	Cyanobacteriota	Cyanophyceae	na	Leptolyngbyales	Leptolyngbyaceae	Leptolyngbyales	Leptolyngbya	unclassified Leptolyngbya	F
GCF_001548435.1	Leptolyngbya sp. NIES-3755	4	0	3	1	0	na	305597	Complete Genome	Cyanobacteriota	Cyanophyceae	na	Leptolyngbyales	Leptolyngbyaceae	Leptolyngbyales	Leptolyngbya	unclassified Leptolyngbya	F
GCF_001548395.1	Leptolyngbya sp. O-77	3	0	2	1	0	na	1080068	Complete Genome	Cyanobacteriota	Cyanophyceae	na	Leptolyngbyales	Leptolyngbyaceae	Leptolyngbyales	Leptolyngbya	unclassified Leptolyngbya	F
GCF_000316605.1	Leptolyngbya sp. PCC 7376	2	0	1	1	0	na	111781	Complete Genome	Cyanobacteriota	Cyanophyceae	na	Leptolyngbyales	Leptolyngbyaceae	Leptolyngbyales	Leptolyngbya	unclassified Leptolyngbya	F
GCF_000309945.1	Leptolyngbyaceae cyanobacterium JSC-12	2	0	1	1	0	na	66005	Chromosome	Cyanobacteriota	Cyanophyceae	na	Leptolyngbyales	Leptolyngbyaceae	Leptolyngbyales	unclassified Leptolyngbyaceae		F
GCF_019891175.1	Leptothermofonsia sichuanensis E412	3	1	1	1	0	reference genome	2016068	Complete Genome	Cyanobacteriota	Cyanophyceae	na	Leptolyngbyales	Leptolyngbyaceae	Leptolyngbyales	Leptothermofonsia	Leptothermofonsia sichuanensis	F
GCF_018739865.1	Leptothoe kymatousa TAU-MAC 1615	1	0	0	1	0	reference genome	2364775	Scaffold	Cyanobacteriota	Cyanophyceae	na	Nodosilineales	Cymatolegaceae	Nodosilineales	Leptothoe	Leptothoe kymatousa	F
GCF_018739885.1	Leptothoe spongobia TAU-MAC 1115	2	0	1	1	0	reference genome	1967444	Scaffold	Cyanobacteriota	Cyanophyceae	na	Nodosilineales	Cymatolegaceae	Nodosilineales	Leptothoe	Leptothoe spongobia	F
GCF_024178385.1	Limnofasciculus baicalensis BBK-W-15	4	0	2	1	1	reference genome	2699891	Scaffold	Cyanobacteriota	Cyanophyceae	na	Coleofasciculales	Coleofasciculaceae	Coleofasciculales	Limnofasciculus	Limnofasciculus baicalensis	F
GCF_034932365.1	Limnoraphis robusta BA-68 BA1	3	1	1	1	0	reference genome	3110303	Scaffold	Cyanobacteriota	Cyanophyceae	Oscillatoriophycideae	Oscillatoriales	Sirenicapillariaceae	Oscillatoriales	Limnoraphis	Limnoraphis robusta	F
GCF_014489865.2	Limnospira fusiformis KN01	3	0	1	1	1	na	2759955	Chromosome	Cyanobacteriota	Cyanophyceae	Oscillatoriophycideae	Oscillatoriales	Sirenicapillariaceae	Oscillatoriales	Limnospira	Limnospira fusiformis	F
GCF_000973065.1	Limnospira indica PCC 8005	2	0	0	1	1	reference genome	376219	Chromosome	Cyanobacteriota	Cyanophyceae	Oscillatoriophycideae	Oscillatoriales	Sirenicapillariaceae	Oscillatoriales	Limnospira	Limnospira indica	F
GCF_015207425.1	Lusitaniella coriacea LEGE 07157	3	1	1	1	0	reference genome	945747	Contig	Cyanobacteriota	Cyanophyceae	na	Spirulinales	Lusitaniellaceae	Spirulinales	Lusitaniella	Lusitaniella coriacea	F
GCF_000478195.2	Lyngbya aestuarii BL J	4	1	1	1	1	reference genome	1348334	Contig	Cyanobacteriota	Cyanophyceae	Oscillatoriophycideae	Oscillatoriales	Microcoleaceae	Oscillatoriales	Lyngbya	Lyngbya aestuarii	F
GCF_000817775.3	Lyngbya confervoides BDU141951	1	0	1	0	0	reference genome	1574623	Scaffold	Cyanobacteriota	Cyanophyceae	Oscillatoriophycideae	Oscillatoriales	Microcoleaceae	Oscillatoriales	Lyngbya	Lyngbya confervoides	F
GCF_000315565.1	Mastigocladopsis repens PCC 10914	3	0	1	1	1	reference genome	221288	Scaffold	Cyanobacteriota	Cyanophyceae	na	Nostocales	Symphyonemataceae	Nostocales	Mastigocladopsis	Mastigocladopsis repens	H
GCF_001456025.1	Mastigocoleus testarum BC008	7	3	1	1	2	reference genome	371196	Contig	Cyanobacteriota	Cyanophyceae	na	Nostocales	Hapalosiphonaceae	Nostocales	Mastigocoleus	Mastigocoleus testarum	H
GCF_003003775.1	Merismopedia glauca CCAP 1448-3	1	0	1	0	0	reference genome	1296344	Contig	Cyanobacteriota	Cyanophyceae	na	Synechococcales	Merismopediaceae	Synechococcales	Merismopedia	Merismopedia glauca	U
GCF_013179805.1	Microcoleus asticus IPMA8	6	2	1	1	2	reference genome	2563858	Scaffold	Cyanobacteriota	Cyanophyceae	Oscillatoriophycideae	Oscillatoriales	Microcoleaceae	Oscillatoriales	Microcoleus	Microcoleus asticus	F
GCF_022701255.1	Microcoleus vaginatus HSN003	4	0	1	1	2	na	486194	Complete Genome	Cyanobacteriota	Cyanophyceae	Oscillatoriophycideae	Oscillatoriales	Microcoleaceae	Oscillatoriales	Microcoleus	Microcoleus vaginatus	F
GCF_022701275.1	Microcoleus vaginatus PCC 9802	4	0	1	1	2	na	486193	Complete Genome	Cyanobacteriota	Cyanophyceae	Oscillatoriophycideae	Oscillatoriales	Microcoleaceae	Oscillatoriales	Microcoleus	Microcoleus vaginatus	F
GCF_019704275.1	Microcystis aeruginosa	3	0	3	0	0	na	1126	Complete Genome	Cyanobacteriota	Cyanophyceae	Oscillatoriophycideae	Chroococcales	Microcystaceae	Chroococcales	Microcystis	Microcystis aeruginosa	U
GCF_038396575.1	Microcystis aeruginosa 1339	3	0	3	0	0	na	3113711	Complete Genome	Cyanobacteriota	Cyanophyceae	Oscillatoriophycideae	Chroococcales	Microcystaceae	Chroococcales	Microcystis	Microcystis aeruginosa	U
GCF_021172085.1	Microcystis aeruginosa FACHB-905 DIANCHI905	3	0	3	0	0	na	267865	Complete Genome	Cyanobacteriota	Cyanophyceae	Oscillatoriophycideae	Chroococcales	Microcystaceae	Chroococcales	Microcystis	Microcystis aeruginosa	U
GCF_009792235.1	Microcystis aeruginosa FD4	3	1	2	0	0	na	2686288	Complete Genome	Cyanobacteriota	Cyanophyceae	Oscillatoriophycideae	Chroococcales	Microcystaceae	Chroococcales	Microcystis	Microcystis aeruginosa	U
GCF_032701645.1	Microcystis aeruginosa LE3	3	0	3	0	0	na	1194489	Chromosome	Cyanobacteriota	Cyanophyceae	Oscillatoriophycideae	Chroococcales	Microcystaceae	Chroococcales	Microcystis	Microcystis aeruginosa	U
GCF_001704955.2	Microcystis aeruginosa NIES-2481	3	0	3	0	0	na	1698524	Complete Genome	Cyanobacteriota	Cyanophyceae	Oscillatoriophycideae	Chroococcales	Microcystaceae	Chroococcales	Microcystis	Microcystis aeruginosa	U
GCF_000981785.2	Microcystis aeruginosa NIES-2549	3	0	3	0	0	na	1641812	Complete Genome	Cyanobacteriota	Cyanophyceae	Oscillatoriophycideae	Chroococcales	Microcystaceae	Chroococcales	Microcystis	Microcystis aeruginosa	U
GCF_010196425.1	Microcystis aeruginosa NIES-298	3	0	3	0	0	na	449468	Complete Genome	Cyanobacteriota	Cyanophyceae	Oscillatoriophycideae	Chroococcales	Microcystaceae	Chroococcales	Microcystis	Microcystis aeruginosa	U
GCF_000010625.1	Microcystis aeruginosa NIES-843	3	0	3	0	0	na	449447	Complete Genome	Cyanobacteriota	Cyanophyceae	Oscillatoriophycideae	Chroococcales	Microcystaceae	Chroococcales	Microcystis	Microcystis aeruginosa	U
GCF_001578075.1	Microcystis aeruginosa NIES-88	3	0	3	0	0	reference genome	449441	Scaffold	Cyanobacteriota	Cyanophyceae	Oscillatoriophycideae	Chroococcales	Microcystaceae	Chroococcales	Microcystis	Microcystis aeruginosa	U
GCF_031754835.1	Microcystis aeruginosa NRERC-214	3	0	3	0	0	na	2528657	Complete Genome	Cyanobacteriota	Cyanophyceae	Oscillatoriophycideae	Chroococcales	Microcystaceae	Chroococcales	Microcystis	Microcystis aeruginosa	U
GCF_030553035.1	Microcystis aeruginosa PCC 7806	3	0	3	0	0	na	267872	Complete Genome	Cyanobacteriota	Cyanophyceae	Oscillatoriophycideae	Chroococcales	Microcystaceae	Chroococcales	Microcystis	Microcystis aeruginosa	U
GCF_002095975.1	Microcystis aeruginosa PCC 7806SL	3	0	3	0	0	na	1903187	Complete Genome	Cyanobacteriota	Cyanophyceae	Oscillatoriophycideae	Chroococcales	Microcystaceae	Chroococcales	Microcystis	Microcystis aeruginosa	U
GCF_014698375.1	Microcystis flos-aquae FACHB-1344	3	0	3	0	0	reference genome	2692899	Contig	Cyanobacteriota	Cyanophyceae	Oscillatoriophycideae	Chroococcales	Microcystaceae	Chroococcales	Microcystis	Microcystis flos-aquae	U
GCF_001264245.1	Microcystis panniformis FACHB-1757	3	0	3	0	0	na	1638788	Complete Genome	Cyanobacteriota	Cyanophyceae	Oscillatoriophycideae	Chroococcales	Microcystaceae	Chroococcales	Microcystis	Microcystis panniformis	U
GCF_003019735.1	Microcystis sp. MC19	3	0	3	0	0	na	1967666	Complete Genome	Cyanobacteriota	Cyanophyceae	Oscillatoriophycideae	Chroococcales	Microcystaceae	Chroococcales	Microcystis	unclassified Microcystis	U
GCF_014698335.1	Microcystis viridis FACHB-1342	3	0	3	0	0	reference genome	2692900	Contig	Cyanobacteriota	Cyanophyceae	Oscillatoriophycideae	Chroococcales	Microcystaceae	Chroococcales	Microcystis	Microcystis viridis	U
GCF_003945305.1	Microcystis viridis NIES-102	3	0	3	0	0	na	213615	Complete Genome	Cyanobacteriota	Cyanophyceae	Oscillatoriophycideae	Chroococcales	Microcystaceae	Chroococcales	Microcystis	Microcystis viridis	U
GCF_032027425.1	Microcystis wesenbergii NRERC-220	3	0	3	0	0	reference genome	3068991	Contig	Cyanobacteriota	Cyanophyceae	Oscillatoriophycideae	Chroococcales	Microcystaceae	Chroococcales	Microcystis	Microcystis wesenbergii	U
GCF_020521235.1	Microseira wollei NIES-4236	3	1	1	1	0	reference genome	2530354	Contig	Cyanobacteriota	Cyanophyceae	Oscillatoriophycideae	Aerosakkonematales	Aerosakkonemataceae	Aerosakkonematales	Microseira	Microseira wollei	U
GCF_001942495.1	Moorena bouillonii PNG	3	1	1	1	0	reference genome	568701	Scaffold	Cyanobacteriota	Cyanophyceae	Oscillatoriophycideae	Oscillatoriales	Oscillatoriaceae	Oscillatoriales	Moorena	Moorena bouillonii	F
GCF_000211815.1	Moorena producens 3L	2	0	2	0	0	reference genome	489825	Scaffold	Cyanobacteriota	Cyanophyceae	Oscillatoriophycideae	Oscillatoriales	Oscillatoriaceae	Oscillatoriales	Moorena	Moorena producens	F
GCF_001854205.2	Moorena producens JHB	5	2	2	1	0	na	1454205	Complete Genome	Cyanobacteriota	Cyanophyceae	Oscillatoriophycideae	Oscillatoriales	Oscillatoriaceae	Oscillatoriales	Moorena	Moorena producens	F
GCF_001767235.1	Moorena producens PAL-8-15-08-1	1	0	0	1	0	na	1458985	Complete Genome	Cyanobacteriota	Cyanophyceae	Oscillatoriophycideae	Oscillatoriales	Oscillatoriaceae	Oscillatoriales	Moorena	Moorena producens	F
GCF_010091945.1	Myxacorys almedinensis A	3	0	2	1	0	reference genome	2690445	Scaffold	Cyanobacteriota	Cyanophyceae	na	Leptolyngbyales	Leptolyngbyaceae	Leptolyngbyales	Myxacorys	Myxacorys almedinensis	F
GCF_000775285.1	Neosynechococcus sphagnicola sy1	1	0	1	0	0	reference genome	1497020	Contig	Cyanobacteriota	Cyanophyceae	na	Leptolyngbyales	Neosynechococcaceae	Leptolyngbyales	Neosynechococcus	Neosynechococcus sphagnicola	F
GCF_000309385.1	Nodosilinea nodulosa PCC 7104	3	0	1	2	0	reference genome	118166	Scaffold	Cyanobacteriota	Cyanophyceae	na	Nodosilineales	Nodosilineaceae	Nodosilineales	Nodosilinea	Nodosilinea nodulosa	F
GCF_032813545.1	Nodosilinea sp. E11	3	0	1	2	0	na	3037479	Chromosome	Cyanobacteriota	Cyanophyceae	na	Nodosilineales	Nodosilineaceae	Nodosilineales	Nodosilinea	unclassified Nodosilinea	F
GCF_034931085.1	Nodularia harveyana UHCC-0300	3	0	1	1	1	reference genome	2974287	Scaffold	Cyanobacteriota	Cyanophyceae	na	Nostocales	Nodulariaceae	Nostocales	Nodularia	Nodularia harveyana	H
GCF_022376295.1	Nodularia sphaerocarpa UHCC 0038	4	1	1	1	1	reference genome	2761619	Complete Genome	Cyanobacteriota	Cyanophyceae	na	Nostocales	Nodulariaceae	Nostocales	Nodularia	Nodularia sphaerocarpa	H
GCF_000340565.2	Nodularia spumigena CCY9414	3	0	1	1	1	na	313624	Chromosome	Cyanobacteriota	Cyanophyceae	na	Nostocales	Nodulariaceae	Nostocales	Nodularia	Nodularia spumigena	H
GCF_003054475.1	Nodularia spumigena UHCC 0039	3	0	1	1	1	reference genome	1914872	Complete Genome	Cyanobacteriota	Cyanophyceae	na	Nostocales	Nodulariaceae	Nostocales	Nodularia	Nodularia spumigena	H
GCF_000196515.1	Nostoc azollae 0708	2	0	0	1	1	reference genome	551115	Complete Genome	Cyanobacteriota	Cyanophyceae	na	Nostocales	Nostocaceae	Nostocales	Trichormus	Trichormus azollae	H
GCF_023734775.1	Nostoc cf. commune SO-36	2	0	1	1	0	na	449208	Complete Genome	Cyanobacteriota	Cyanophyceae	na	Nostocales	Nostocaceae	Nostocales	Nostoc	Nostoc commune	H
GCF_003113895.1	Nostoc commune NIES-4072	3	0	1	1	1	reference genome	2005467	Scaffold	Cyanobacteriota	Cyanophyceae	na	Nostocales	Nostocaceae	Nostocales	Nostoc	Nostoc commune	H
GCF_002897135.1	Nostoc cycadae WK-1	4	0	1	2	1	reference genome	1861711	Scaffold	Cyanobacteriota	Cyanophyceae	na	Nostocales	Nostocaceae	Nostocales	Nostoc	Nostoc cycadae	H
GCF_014023275.1	Nostoc edaphicum CCNP1411	4	1	1	1	1	reference genome	1472755	Complete Genome	Cyanobacteriota	Cyanophyceae	na	Nostocales	Nostocaceae	Nostocales	Nostoc	Nostoc edaphicum	H
GCF_020829495.1	Nostoc favosum CHAB5714	4	1	1	1	1	reference genome	2780399	Scaffold	Cyanobacteriota	Cyanophyceae	na	Nostocales	Nostocaceae	Nostocales	Nostoc	Nostoc favosum	H
GCF_002813575.1	Nostoc flagelliforme CCNUN1	3	0	1	1	1	reference genome	2038116	Complete Genome	Cyanobacteriota	Cyanophyceae	na	Nostocales	Nostocaceae	Nostocales	Nostoc	Nostoc flagelliforme	H
GCF_014698505.1	Nostoc foliaceum FACHB-393	3	0	1	1	1	reference genome	2692915	Contig	Cyanobacteriota	Cyanophyceae	na	Nostocales	Nostocaceae	Nostocales	Nostoc	Nostoc foliaceum	H
GCF_002608105.1	Nostoc linckia z6	3	0	1	1	1	reference genome	1628744	Scaffold	Cyanobacteriota	Cyanophyceae	na	Nostocales	Nostocaceae	Nostocales	Nostoc	Nostoc linckia	H
GCF_020829645.1	Nostoc mirabile CHAB5784	4	1	1	1	1	reference genome	2780401	Scaffold	Cyanobacteriota	Cyanophyceae	na	Nostocales	Nostocaceae	Nostocales	Nostoc	Nostoc mirabile	H
GCF_014698835.1	Nostoc paludosum FACHB-159	3	0	1	1	1	reference genome	2692908	Contig	Cyanobacteriota	Cyanophyceae	na	Nostocales	Nostocaceae	Nostocales	Nostoc	Nostoc paludosum	H
GCF_014696625.1	Nostoc parmelioides FACHB-3921	4	1	1	1	1	reference genome	2692909	Contig	Cyanobacteriota	Cyanophyceae	na	Nostocales	Nostocaceae	Nostocales	Nostoc	Nostoc parmelioides	H
GCF_001298445.1	Nostoc piscinale CENA21	3	0	1	1	1	reference genome	224013	Chromosome	Cyanobacteriota	Cyanophyceae	na	Nostocales	Nostocaceae	Nostocales	Nostoc	Nostoc piscinale	H
GCF_000020025.1	Nostoc punctiforme PCC 73102	3	0	1	1	1	reference genome	63737	Complete Genome	Cyanobacteriota	Cyanophyceae	na	Nostocales	Nostocaceae	Nostocales	Nostoc	Nostoc punctiforme	H
GCF_009873495.1	Nostoc sp. ATCC 53789	3	0	1	1	1	na	76335	Complete Genome	Cyanobacteriota	Cyanophyceae	na	Nostocales	Nostocaceae	Nostocales	Nostoc	unclassified Nostoc	H
GCF_013393905.1	Nostoc sp. C052	2	0	1	1	0	na	2576902	Complete Genome	Cyanobacteriota	Cyanophyceae	na	Nostocales	Nostocaceae	Nostocales	Nostoc	unclassified Nostoc	H
GCF_013393925.1	Nostoc sp. C057	3	0	1	1	1	na	2576903	Complete Genome	Cyanobacteriota	Cyanophyceae	na	Nostocales	Nostocaceae	Nostocales	Nostoc	unclassified Nostoc	H
GCF_002896875.1	Nostoc sp. CENA543	3	0	1	1	1	na	1869241	Complete Genome	Cyanobacteriota	Cyanophyceae	na	Nostocales	Nostocaceae	Nostocales	Nostoc	unclassified Nostoc	H
GCF_002949795.1	Nostoc sp. Lobaria pulmonaria 5183 cyanobiont	2	0	1	1	0	na	1618022	Complete Genome	Cyanobacteriota	Cyanophyceae	na	Nostocales	Nostocaceae	Nostocales	Nostoc	unclassified Nostoc	H
GCF_019976755.1	Nostoc sp. MS1	3	0	1	1	1	na	2764711	Complete Genome	Cyanobacteriota	Cyanophyceae	na	Nostocales	Nostocaceae	Nostocales	Nostoc	unclassified Nostoc	H
GCF_002368215.1	Nostoc sp. NIES-2111	2	0	1	1	0	na	381306	Chromosome	Cyanobacteriota	Cyanophyceae	na	Nostocales	Nostocaceae	Nostocales	Nostoc	unclassified Nostoc	H
GCF_001548375.1	Nostoc sp. NIES-3756	2	0	1	1	0	na	1751286	Complete Genome	Cyanobacteriota	Cyanophyceae	na	Nostocales	Nostocaceae	Nostocales	Nostoc	unclassified Nostoc	H
GCF_002368335.1	Nostoc sp. NIES-4103	3	1	1	1	0	na	381306	Chromosome	Cyanobacteriota	Cyanophyceae	na	Nostocales	Nostocaceae	Nostocales	Nostoc	unclassified Nostoc	H
GCF_000316625.1	Nostoc sp. PCC 7107	3	0	1	1	1	na	317936	Complete Genome	Cyanobacteriota	Cyanophyceae	na	Nostocales	Nostocaceae	Nostocales	Nostoc	unclassified Nostoc	H
GCF_000009705.1	Nostoc sp. PCC 7120 FACHB-418	4	1	1	1	1	na	103690	Complete Genome	Cyanobacteriota	Cyanophyceae	na	Nostocales	Nostocaceae	Nostocales	Nostoc	unclassified Nostoc	H
GCF_000316645.1	Nostoc sp. PCC 7524	3	0	1	1	1	na	28072	Complete Genome	Cyanobacteriota	Cyanophyceae	na	Nostocales	Nostocaceae	Nostocales	Nostoc	unclassified Nostoc	H
GCF_002949735.1	Nostoc sp. Peltigera membranacea cyanobiont N6	3	0	1	1	1	na	1261031	Complete Genome	Cyanobacteriota	Cyanophyceae	na	Nostocales	Nostocaceae	Nostocales	Nostoc	unclassified Nostoc	H
GCF_013343235.1	Nostoc sp. TCL240-02	3	0	1	1	1	na	2572090	Complete Genome	Cyanobacteriota	Cyanophyceae	na	Nostocales	Nostocaceae	Nostocales	Nostoc	unclassified Nostoc	H
GCF_013393945.1	Nostoc sp. TCL26-01	3	0	1	1	1	na	2576904	Complete Genome	Cyanobacteriota	Cyanophyceae	na	Nostocales	Nostocaceae	Nostocales	Nostoc	unclassified Nostoc	H
GCF_017164015.1	Nostoc sp. UHCC 0702	2	0	1	1	0	na	704553	Complete Genome	Cyanobacteriota	Cyanophyceae	na	Nostocales	Nostocaceae	Nostocales	Nostoc	unclassified Nostoc	H
GCF_022063185.1	Nostoc sp. UHCC 0870	4	1	1	1	1	na	2914041	Complete Genome	Cyanobacteriota	Cyanophyceae	na	Nostocales	Nostocaceae	Nostocales	Nostoc	unclassified Nostoc	H
GCF_028623165.1	Nostoc sp. UHCC 0926	2	0	1	1	0	na	3025190	Complete Genome	Cyanobacteriota	Cyanophyceae	na	Nostocales	Nostocaceae	Nostocales	Nostoc	unclassified Nostoc	H
GCF_003443655.1	Nostoc sphaeroides	3	0	1	1	1	reference genome	446679	Complete Genome	Cyanobacteriota	Cyanophyceae	na	Nostocales	Nostocaceae	Nostocales	Nostoc	Nostoc sphaeroides	H
GCF_009372195.1	Nostoc sphaeroides CCNUC1	3	0	1	1	1	na	2653204	Complete Genome	Cyanobacteriota	Cyanophyceae	na	Nostocales	Nostocaceae	Nostocales	Nostoc	Nostoc sphaeroides	H
GCF_014698475.1	Nostoc spongiaeforme FACHB-130	3	0	1	1	1	reference genome	1357510	Contig	Cyanobacteriota	Cyanophyceae	na	Nostocales	Nostocaceae	Nostocales	Nostoc	Nostoc spongiaeforme	H
GCF_002163975.1	Nostocales cyanobacterium HT-58-2	3	0	1	1	1	na	369278	Complete Genome	Cyanobacteriota	Cyanophyceae	na	Nostocales	unclassified Nostocales	Nostocales			H
GCF_003838225.1	Okeania hirsuta	2	0	1	1	0	reference genome	1458930	Scaffold	Cyanobacteriota	Cyanophyceae	Oscillatoriophycideae	Oscillatoriales	Microcoleaceae	Oscillatoriales	Okeania	Okeania hirsuta	F
GCF_000317105.1	Oscillatoria acuminata PCC 6304	3	0	1	1	1	reference genome	56110	Complete Genome	Cyanobacteriota	Cyanophyceae	Oscillatoriophycideae	Oscillatoriales	Oscillatoriaceae	Oscillatoriales	Oscillatoria	Oscillatoria acuminata	F
GCF_000317475.1	Oscillatoria nigro-viridis PCC 7112	4	0	1	1	2	reference genome	179408	Complete Genome	Cyanobacteriota	Cyanophyceae	Oscillatoriophycideae	Oscillatoriales	Oscillatoriaceae	Oscillatoriales	Oscillatoria	Oscillatoria nigro-viridis	F
GCF_020144665.1	Oscillatoria salina IIICB1	3	0	2	1	0	reference genome	2708302	Contig	Cyanobacteriota	Cyanophyceae	Oscillatoriophycideae	Oscillatoriales	Oscillatoriaceae	Oscillatoriales	Oscillatoria	Oscillatoria salina	F
GCF_012295525.1	Oxynema aestuarii AP17	3	0	1	1	1	reference genome	2064643	Complete Genome	Cyanobacteriota	Cyanophyceae	Oscillatoriophycideae	Oscillatoriales	Oscillatoriaceae	Oscillatoriales	Oxynema	Oxynema aestuarii	F
GCF_000195975.1	Parasynechococcus marenigrum WH 8102	1	0	1	0	0	reference genome	84588	Complete Genome	Cyanobacteriota	Cyanophyceae	na	Synechococcales	Prochlorococcaceae	Synechococcales	Parasynechococcus	Parasynechococcus marenigrum	U
GCF_002754935.1	Parathermosynechococcus lividus PCC 6715	1	0	1	0	0	reference genome	1917166	Complete Genome	Cyanobacteriota	Cyanophyceae	na	Acaryochloridales	Thermosynechococcaceae	Acaryochloridales	Parathermosynechococcus	Parathermosynechococcus lividus	U
GCF_009939295.1	Petrachloros mirabilis ULC683	1	0	1	0	0	reference genome	2781853	Scaffold	Cyanobacteriota	Cyanophyceae	na	Synechococcales	Petrachlorosaceae	Synechococcales	Petrachloros	Petrachloros mirabilis	U
GCF_003003695.1	Phormidesmis priestleyi ULC007	2	1	0	1	0	reference genome	1920490	Contig	Cyanobacteriota	Cyanophyceae	na	Leptolyngbyales	Leptolyngbyaceae	Leptolyngbyales	Phormidesmis	Phormidesmis priestleyi	F
GCF_001904725.1	Phormidium ambiguum IAM M-71	2	0	1	1	0	reference genome	454136	Scaffold	Cyanobacteriota	Cyanophyceae	Oscillatoriophycideae	Oscillatoriales	Oscillatoriaceae	Oscillatoriales	Phormidium	Phormidium ambiguum	F
GCF_017313335.1	Phormidium pseudopriestleyi FRX01	1	0	0	1	0	reference genome	1759528	Contig	Cyanobacteriota	Cyanophyceae	Oscillatoriophycideae	Oscillatoriales	Oscillatoriaceae	Oscillatoriales	Phormidium	Phormidium pseudopriestleyi	F
GCF_016446395.1	Phormidium sp. ETS-05	4	1	1	1	1	na	222819	Complete Genome	Cyanobacteriota	Cyanophyceae	Oscillatoriophycideae	Oscillatoriales	Oscillatoriaceae	Oscillatoriales	Phormidium	Phormidium sp.	F
GCF_001904775.1	Phormidium tenue NIES-30	2	0	0	2	0	reference genome	549789	Scaffold	Cyanobacteriota	Cyanophyceae	Oscillatoriophycideae	Oscillatoriales	Oscillatoriaceae	Oscillatoriales	Phormidium	Phormidium tenue	F
GCF_023983615.1	Phormidium yuhuli AB48	5	0	2	1	2	reference genome	2940671	Complete Genome	Cyanobacteriota	Cyanophyceae	Oscillatoriophycideae	Oscillatoriales	Oscillatoriaceae	Oscillatoriales	Phormidium	Phormidium yuhuli	F
GCF_005577135.1	Picosynechococcus sp. PCC 11901	3	0	2	1	0	na	2579791	Chromosome	Cyanobacteriota	Cyanophyceae	Oscillatoriophycideae	Chroococcales	Geminocystaceae	Chroococcales	Picosynechococcus	unclassified Picosynechococcus	U
GCF_000019485.1	Picosynechococcus sp. PCC 7002	3	0	2	1	0	na	32049	Complete Genome	Cyanobacteriota	Cyanophyceae	Oscillatoriophycideae	Chroococcales	Geminocystaceae	Chroococcales	Picosynechococcus	unclassified Picosynechococcus	U
GCF_001693255.1	Picosynechococcus sp. PCC 7003	4	1	2	1	0	na	374981	Complete Genome	Cyanobacteriota	Cyanophyceae	Oscillatoriophycideae	Chroococcales	Geminocystaceae	Chroococcales	Picosynechococcus	unclassified Picosynechococcus	U
GCF_001693275.1	Picosynechococcus sp. PCC 7117	3	0	2	1	0	na	195498	Complete Genome	Cyanobacteriota	Cyanophyceae	Oscillatoriophycideae	Chroococcales	Geminocystaceae	Chroococcales	Picosynechococcus	unclassified Picosynechococcus	U
GCF_001521855.1	Picosynechococcus sp. PCC 73109	2	0	1	1	0	na	374982	Complete Genome	Cyanobacteriota	Cyanophyceae	Oscillatoriophycideae	Chroococcales	Geminocystaceae	Chroococcales	Picosynechococcus	unclassified Picosynechococcus	U
GCF_001693295.1	Picosynechococcus sp. PCC 8807	4	1	2	1	0	na	195248	Complete Genome	Cyanobacteriota	Cyanophyceae	Oscillatoriophycideae	Chroococcales	Geminocystaceae	Chroococcales	Picosynechococcus	unclassified Picosynechococcus	U
GCF_014698535.1	Planktothricoides raciborskii FACHB-1261	2	0	1	1	0	reference genome	2949621	Contig	Cyanobacteriota	Cyanophyceae	Oscillatoriophycideae	Oscillatoriales	Oscillatoriaceae	Oscillatoriales	Planktothricoides	Planktothricoides raciborskii	F
GCF_904830765.1	Planktothrix agardhii GCF1	3	0	1	1	1	na	1160	Complete Genome	Cyanobacteriota	Cyanophyceae	Oscillatoriophycideae	Oscillatoriales	Microcoleaceae	Oscillatoriales	Planktothrix	Planktothrix agardhii	F
GCF_904830775.1	Planktothrix agardhii GCF2	3	0	1	1	1	na	1160	Complete Genome	Cyanobacteriota	Cyanophyceae	Oscillatoriophycideae	Oscillatoriales	Microcoleaceae	Oscillatoriales	Planktothrix	Planktothrix agardhii	F
GCF_904830845.1	Planktothrix agardhii GCF3	4	0	1	1	2	na	1160	Complete Genome	Cyanobacteriota	Cyanophyceae	Oscillatoriophycideae	Oscillatoriales	Microcoleaceae	Oscillatoriales	Planktothrix	Planktothrix agardhii	F
GCF_904830855.1	Planktothrix agardhii GCF4	4	0	1	1	2	na	1160	Complete Genome	Cyanobacteriota	Cyanophyceae	Oscillatoriophycideae	Oscillatoriales	Microcoleaceae	Oscillatoriales	Planktothrix	Planktothrix agardhii	F
GCF_904830885.1	Planktothrix agardhii GCF5	3	0	1	1	1	na	1160	Chromosome	Cyanobacteriota	Cyanophyceae	Oscillatoriophycideae	Oscillatoriales	Microcoleaceae	Oscillatoriales	Planktothrix	Planktothrix agardhii	F
GCF_904830915.1	Planktothrix agardhii GCF6	4	0	1	1	2	na	1160	Complete Genome	Cyanobacteriota	Cyanophyceae	Oscillatoriophycideae	Oscillatoriales	Microcoleaceae	Oscillatoriales	Planktothrix	Planktothrix agardhii	F
GCF_904830935.1	Planktothrix agardhii GCF7	4	0	1	1	2	reference genome	1160	Complete Genome	Cyanobacteriota	Cyanophyceae	Oscillatoriophycideae	Oscillatoriales	Microcoleaceae	Oscillatoriales	Planktothrix	Planktothrix agardhii	F
GCF_904830945.1	Planktothrix agardhii GCF8	4	0	1	1	2	na	1160	Chromosome	Cyanobacteriota	Cyanophyceae	Oscillatoriophycideae	Oscillatoriales	Microcoleaceae	Oscillatoriales	Planktothrix	Planktothrix agardhii	F
GCF_000710505.1	Planktothrix agardhii NIVA-CYA 126-8	3	0	1	1	1	na	388467	Chromosome	Cyanobacteriota	Cyanophyceae	Oscillatoriophycideae	Oscillatoriales	Microcoleaceae	Oscillatoriales	Planktothrix	Planktothrix agardhii	F
GCF_015207485.1	Planktothrix mougeotii LEGE 06226	3	0	1	1	1	reference genome	1828728	Contig	Cyanobacteriota	Cyanophyceae	Oscillatoriophycideae	Oscillatoriales	Microcoleaceae	Oscillatoriales	Planktothrix	Planktothrix mougeotii	F
GCF_900009265.2	Planktothrix paucivesiculata PCC 9631	3	0	1	1	1	reference genome	671071	Scaffold	Cyanobacteriota	Cyanophyceae	Oscillatoriophycideae	Oscillatoriales	Microcoleaceae	Oscillatoriales	Planktothrix	Planktothrix paucivesiculata	F
GCF_904830925.1	Planktothrix pseudagardhii	3	0	1	1	1	na	132604	Complete Genome	Cyanobacteriota	Cyanophyceae	Oscillatoriophycideae	Oscillatoriales	Microcoleaceae	Oscillatoriales	Planktothrix		F
GCF_900009275.2	Planktothrix rubescens NIVA-CYA 18	4	0	1	1	2	na	329571	Chromosome	Cyanobacteriota	Cyanophyceae	Oscillatoriophycideae	Oscillatoriales	Microcoleaceae	Oscillatoriales	Planktothrix	Planktothrix rubescens	F
GCF_900010725.2	Planktothrix serta PCC 8927	4	1	1	1	1	reference genome	671068	Scaffold	Cyanobacteriota	Cyanophyceae	Oscillatoriophycideae	Oscillatoriales	Microcoleaceae	Oscillatoriales	Planktothrix	Planktothrix serta	F
GCF_904830955.1	Planktothrix tepida	3	0	1	1	1	reference genome	1678309	Chromosome	Cyanobacteriota	Cyanophyceae	Oscillatoriophycideae	Oscillatoriales	Microcoleaceae	Oscillatoriales	Planktothrix		F
GCF_025753815.1	Plectonema radiosum NIES-515	4	1	1	1	1	reference genome	2986073	Scaffold	Cyanobacteriota	Cyanophyceae	Oscillatoriophycideae	Oscillatoriales	Microcoleaceae	Oscillatoriales	Plectonema	Plectonema radiosum	F
GCF_000317025.1	Pleurocapsa sp. PCC 7327	2	0	2	0	0	na	118163	Complete Genome	Cyanobacteriota	Cyanophyceae	na	Pleurocapsales	Hyellaceae	Pleurocapsales	Pleurocapsa	unclassified Pleurocapsa	U
GCF_000015645.1	Prochlorococcus marinus str. AS9601	0	0	0	0	0	na	146891	Complete Genome	Cyanobacteriota	Cyanophyceae	na	Synechococcales	Prochlorococcaceae	Synechococcales	Prochlorococcus	Prochlorococcus marinus	U
GCF_027359595.1	Prochlorococcus marinus str. MIT 0912	1	0	1	0	0	na	1570009	Complete Genome	Cyanobacteriota	Cyanophyceae	na	Synechococcales	Prochlorococcaceae	Synechococcales	Prochlorococcus	Prochlorococcus marinus	U
GCF_027359525.1	Prochlorococcus marinus str. MIT 0913	1	0	1	0	0	na	1570010	Complete Genome	Cyanobacteriota	Cyanophyceae	na	Synechococcales	Prochlorococcaceae	Synechococcales	Prochlorococcus	Prochlorococcus marinus	U
GCF_027359475.1	Prochlorococcus marinus str. MIT 0915	1	0	1	0	0	na	1570012	Complete Genome	Cyanobacteriota	Cyanophyceae	na	Synechococcales	Prochlorococcaceae	Synechococcales	Prochlorococcus	Prochlorococcus marinus	U
GCF_027359575.1	Prochlorococcus marinus str. MIT 0917	0	0	0	0	0	na	1570014	Complete Genome	Cyanobacteriota	Cyanophyceae	na	Synechococcales	Prochlorococcaceae	Synechococcales	Prochlorococcus	Prochlorococcus marinus	U
GCF_027359415.1	Prochlorococcus marinus str. MIT 0918	0	0	0	0	0	na	3014997	Complete Genome	Cyanobacteriota	Cyanophyceae	na	Synechococcales	Prochlorococcaceae	Synechococcales	Prochlorococcus	Prochlorococcus marinus	U
GCF_027359375.1	Prochlorococcus marinus str. MIT 0919	0	0	0	0	0	na	3014998	Complete Genome	Cyanobacteriota	Cyanophyceae	na	Synechococcales	Prochlorococcaceae	Synechococcales	Prochlorococcus	Prochlorococcus marinus	U
GCF_027359395.1	Prochlorococcus marinus str. MIT 1013	1	0	1	0	0	na	3014999	Complete Genome	Cyanobacteriota	Cyanophyceae	na	Synechococcales	Prochlorococcaceae	Synechococcales	Prochlorococcus	Prochlorococcus marinus	U
GCF_027359355.1	Prochlorococcus marinus str. MIT 1214	1	0	1	0	0	na	3015000	Complete Genome	Cyanobacteriota	Cyanophyceae	na	Synechococcales	Prochlorococcaceae	Synechococcales	Prochlorococcus	Prochlorococcus marinus	U
GCF_000018585.1	Prochlorococcus marinus str. MIT 9211	1	0	1	0	0	na	93059	Chromosome	Cyanobacteriota	Cyanophyceae	na	Synechococcales	Prochlorococcaceae	Synechococcales	Prochlorococcus	Prochlorococcus marinus	U
GCF_000018065.1	Prochlorococcus marinus str. MIT 9215	0	0	0	0	0	na	93060	Complete Genome	Cyanobacteriota	Cyanophyceae	na	Synechococcales	Prochlorococcaceae	Synechococcales	Prochlorococcus	Prochlorococcus marinus	U
GCF_000015965.1	Prochlorococcus marinus str. MIT 9301	0	0	0	0	0	na	167546	Complete Genome	Cyanobacteriota	Cyanophyceae	na	Synechococcales	Prochlorococcaceae	Synechococcales	Prochlorococcus	Prochlorococcus marinus	U
GCF_000015705.1	Prochlorococcus marinus str. MIT 9303	1	0	1	0	0	na	59922	Complete Genome	Cyanobacteriota	Cyanophyceae	na	Synechococcales	Prochlorococcaceae	Synechococcales	Prochlorococcus	Prochlorococcus marinus	U
GCF_000012645.1	Prochlorococcus marinus str. MIT 9312	0	0	0	0	0	na	74546	Complete Genome	Cyanobacteriota	Cyanophyceae	na	Synechococcales	Prochlorococcaceae	Synechococcales	Prochlorococcus	Prochlorococcus marinus	U
GCF_000011485.1	Prochlorococcus marinus str. MIT 9313	1	0	1	0	0	na	74547	Complete Genome	Cyanobacteriota	Cyanophyceae	na	Synechococcales	Prochlorococcaceae	Synechococcales	Prochlorococcus	Prochlorococcus marinus	U
GCF_000015665.1	Prochlorococcus marinus str. MIT 9515	0	0	0	0	0	reference genome	167542	Complete Genome	Cyanobacteriota	Cyanophyceae	na	Synechococcales	Prochlorococcaceae	Synechococcales	Prochlorococcus	Prochlorococcus marinus	U
GCF_000015685.1	Prochlorococcus marinus str. NATL1A	1	0	1	0	0	na	167555	Complete Genome	Cyanobacteriota	Cyanophyceae	na	Synechococcales	Prochlorococcaceae	Synechococcales	Prochlorococcus	Prochlorococcus marinus	U
GCF_000012465.1	Prochlorococcus marinus str. NATL2A	1	0	1	0	0	na	59920	Complete Genome	Cyanobacteriota	Cyanophyceae	na	Synechococcales	Prochlorococcaceae	Synechococcales	Prochlorococcus	Prochlorococcus marinus	U
GCF_000007925.1	Prochlorococcus marinus subsp. marinus str. CCMP1375	1	1	0	0	0	na	167539	Complete Genome	Cyanobacteriota	Cyanophyceae	na	Synechococcales	Prochlorococcaceae	Synechococcales	Prochlorococcus	Prochlorococcus marinus	U
GCF_000011465.1	Prochlorococcus marinus subsp. pastoris str. CCMP1986	0	0	0	0	0	na	59919	Complete Genome	Cyanobacteriota	Cyanophyceae	na	Synechococcales	Prochlorococcaceae	Synechococcales	Prochlorococcus	Prochlorococcus marinus	U
GCF_000757845.1	Prochlorococcus sp. MIT 0604	0	0	0	0	0	na	1501268	Complete Genome	Cyanobacteriota	Cyanophyceae	na	Synechococcales	Prochlorococcaceae	Synechococcales	Prochlorococcus	unclassified Prochlorococcus	U
GCF_000757865.1	Prochlorococcus sp. MIT 0801	1	0	1	0	0	na	1501269	Complete Genome	Cyanobacteriota	Cyanophyceae	na	Synechococcales	Prochlorococcaceae	Synechococcales	Prochlorococcus	unclassified Prochlorococcus	U
GCF_034092465.1	Prochlorococcus sp. MIT 1223	1	0	1	0	0	na	3096217	Complete Genome	Cyanobacteriota	Cyanophyceae	na	Synechococcales	Prochlorococcaceae	Synechococcales	Prochlorococcus	unclassified Prochlorococcus	U
GCF_034092375.1	Prochlorococcus sp. MIT 1300	0	0	0	0	0	na	3096218	Complete Genome	Cyanobacteriota	Cyanophyceae	na	Synechococcales	Prochlorococcaceae	Synechococcales	Prochlorococcus	unclassified Prochlorococcus	U
GCF_034092395.1	Prochlorococcus sp. MIT 1307	0	0	0	0	0	na	3096219	Complete Genome	Cyanobacteriota	Cyanophyceae	na	Synechococcales	Prochlorococcaceae	Synechococcales	Prochlorococcus	unclassified Prochlorococcus	U
GCF_034093315.1	Prochlorococcus sp. MIT 1314	0	0	0	0	0	na	3096220	Complete Genome	Cyanobacteriota	Cyanophyceae	na	Synechococcales	Prochlorococcaceae	Synechococcales	Prochlorococcus	unclassified Prochlorococcus	U
GCF_034092415.1	Prochlorococcus sp. MIT 1341	1	0	1	0	0	na	3096221	Complete Genome	Cyanobacteriota	Cyanophyceae	na	Synechococcales	Prochlorococcaceae	Synechococcales	Prochlorococcus	unclassified Prochlorococcus	U
GCF_001989435.1	Prochlorococcus sp. RS01	1	0	1	0	0	na	1924286	Chromosome	Cyanobacteriota	Cyanophyceae	na	Synechococcales	Prochlorococcaceae	Synechococcales	Prochlorococcus	unclassified Prochlorococcus	U
GCF_001989455.1	Prochlorococcus sp. RS04	1	0	1	0	0	na	1924287	Chromosome	Cyanobacteriota	Cyanophyceae	na	Synechococcales	Prochlorococcaceae	Synechococcales	Prochlorococcus	unclassified Prochlorococcus	U
GCF_001989415.1	Prochlorococcus sp. RS50	1	0	1	0	0	na	1924285	Chromosome	Cyanobacteriota	Cyanophyceae	na	Synechococcales	Prochlorococcaceae	Synechococcales	Prochlorococcus	unclassified Prochlorococcus	U
GCF_000332315.1	Prochlorothrix hollandica PCC 9006 CALU 1027	4	0	1	3	0	reference genome	317619	Scaffold	Cyanobacteriota	Cyanophyceae	na	Prochlorotrichales	Prochlorotrichaceae	Prochlorotrichales	Prochlorothrix	Prochlorothrix hollandica	F
GCF_000332215.1	Pseudanabaena biceps PCC 7429	2	0	2	0	0	reference genome	927668	Contig	Cyanobacteriota	Cyanophyceae	na	Pseudanabaenales	Pseudanabaenaceae	Pseudanabaenales	Pseudanabaena	Pseudanabaena biceps	F
GCF_029602415.1	Pseudanabaena catenata USMAC16	2	0	2	0	0	reference genome	1855837	Contig	Cyanobacteriota	Cyanophyceae	na	Pseudanabaenales	Pseudanabaenaceae	Pseudanabaenales	Pseudanabaena	Pseudanabaena catenata	F
GCF_014696345.1	Pseudanabaena cinerea FACHB-1277	1	0	1	0	0	reference genome	2949581	Contig	Cyanobacteriota	Cyanophyceae	na	Pseudanabaenales	Pseudanabaenaceae	Pseudanabaenales	Pseudanabaena	Pseudanabaena cinerea	F
GCF_029910235.1	Pseudanabaena galeata CCNP1313	2	0	2	0	0	reference genome	2602720	Complete Genome	Cyanobacteriota	Cyanophyceae	na	Pseudanabaenales	Pseudanabaenaceae	Pseudanabaenales	Pseudanabaena	Pseudanabaena galeata	F
GCF_030323025.1	Pseudanabaena mucicola str. Chao 1806	2	0	2	0	0	reference genome	2942274	Complete Genome	Cyanobacteriota	Cyanophyceae	na	Pseudanabaenales	Pseudanabaenaceae	Pseudanabaenales	Pseudanabaena	Pseudanabaena mucicola	F
GCF_003967015.1	Pseudanabaena sp. ABRG5-3	2	0	2	0	0	na	685565	Complete Genome	Cyanobacteriota	Cyanophyceae	na	Pseudanabaenales	Pseudanabaenaceae	Pseudanabaenales	Pseudanabaena	unclassified Pseudanabaena	F
GCF_027942295.1	Pseudanabaena sp. Chao 1811	2	0	2	0	0	na	2963092	Complete Genome	Cyanobacteriota	Cyanophyceae	na	Pseudanabaenales	Pseudanabaenaceae	Pseudanabaenales	Pseudanabaena	unclassified Pseudanabaena	F
GCF_000317065.1	Pseudanabaena sp. PCC 7367	1	0	1	0	0	na	82654	Complete Genome	Cyanobacteriota	Cyanophyceae	na	Pseudanabaenales	Pseudanabaenaceae	Pseudanabaenales	Pseudanabaena	unclassified Pseudanabaena	F
GCF_012863495.1	Pseudanabaena yagii GIHE-NHR1	2	0	2	0	0	reference genome	2722753	Contig	Cyanobacteriota	Cyanophyceae	na	Pseudanabaenales	Pseudanabaenaceae	Pseudanabaenales	Pseudanabaena	Pseudanabaena yagii	F
GCF_031729055.1	Pseudocalidococcus azoricus BACA0444	1	0	1	0	0	reference genome	2918990	Contig	Cyanobacteriota	Cyanophyceae	na	Acaryochloridales	Thermosynechococcaceae	Acaryochloridales	Pseudocalidococcus	Pseudocalidococcus azoricus	U
GCF_000350105.1	Richelia intracellularis HH01	2	0	1	1	0	reference genome	1165094	Contig	Cyanobacteriota	Cyanophyceae	na	Nostocales	Nostocaceae	Nostocales	Richelia	Richelia intracellularis	H
GCF_019056575.1	Richelia sinica FACHB-800	3	0	1	1	1	reference genome	1357546	Complete Genome	Cyanobacteriota	Cyanophyceae	na	Nostocales	Nostocaceae	Nostocales	Richelia	Richelia sinica	H
GCF_000021805.1	Rippkaea orientalis PCC 8801	2	1	1	0	0	reference genome	41431	Complete Genome	Cyanobacteriota	Cyanophyceae	Oscillatoriophycideae	Chroococcales	Aphanothecaceae	Chroococcales	Rippkaea	Rippkaea orientalis	U
GCF_000316665.1	Rivularia sp. PCC 7116	3	0	1	1	1	na	373994	Complete Genome	Cyanobacteriota	Cyanophyceae	na	Nostocales	Rivulariaceae	Nostocales	Rivularia	unclassified Rivularia (in: cyanobacteria)	H
GCF_015207035.1	Romeriopsis navalis LEGE 11480	2	0	1	1	0	reference genome	2777977	Contig	Cyanobacteriota	Cyanophyceae	na	Leptolyngbyales	Leptolyngbyaceae	Leptolyngbyales	Romeriopsis	Romeriopsis navalis	F
GCF_030068475.1	Roseofilum acuticapitatum BLCC-M154	1	0	0	1	0	reference genome	3022444	Contig	Cyanobacteriota	Cyanophyceae	na	Desertifilales	Desertifilaceae	Desertifilales	Roseofilum	Roseofilum acuticapitatum	F
GCF_030068505.1	Roseofilum capinflatum BLCC-M114	1	0	0	1	0	reference genome	3022440	Scaffold	Cyanobacteriota	Cyanophyceae	na	Desertifilales	Desertifilaceae	Desertifilales	Roseofilum	Roseofilum capinflatum	F
GCF_030068455.1	Roseofilum casamattae BLCC-M143	1	0	0	1	0	reference genome	3022442	Contig	Cyanobacteriota	Cyanophyceae	na	Desertifilales	Desertifilaceae	Desertifilales	Roseofilum	Roseofilum casamattae	F
GCF_030068445.1	Roseofilum halophilum BLCC-M91	1	0	0	1	0	reference genome	3022259	Contig	Cyanobacteriota	Cyanophyceae	na	Desertifilales	Desertifilaceae	Desertifilales	Roseofilum	Roseofilum halophilum	F
GCF_028330985.1	Roseofilum reptotaenium CS-1145	3	0	2	1	0	reference genome	3021782	Contig	Cyanobacteriota	Cyanophyceae	na	Desertifilales	Desertifilaceae	Desertifilales	Roseofilum	Roseofilum reptotaenium	F
GCF_000473895.1	Rubidibacter lacunae KORDI 51-2	1	0	1	0	0	reference genome	582515	Contig	Cyanobacteriota	Cyanophyceae	Oscillatoriophycideae	Chroococcales	Aphanothecaceae	Chroococcales	Rubidibacter	Rubidibacter lacunae	U
GCF_000346485.2	Scytonema hofmannii PCC 7110	3	0	1	1	1	reference genome	128403	Scaffold	Cyanobacteriota	Cyanophyceae	na	Nostocales	Scytonemataceae	Nostocales	Scytonema	Scytonema hofmannii	H
GCF_000817735.3	Scytonema millei VB511283	0	0	0	0	0	reference genome	1245923	Scaffold	Cyanobacteriota	Cyanophyceae	na	Nostocales	Scytonemataceae	Nostocales	Scytonema	Scytonema millei	H
GCF_009846485.1	Sodalinema gerasimenkoae IPPAS B-353	5	0	2	1	2	reference genome	2709364	Scaffold	Cyanobacteriota	Cyanophyceae	Oscillatoriophycideae	Oscillatoriales	Microcoleaceae	Oscillatoriales	Sodalinema	Sodalinema gerasimenkoae	F
GCF_015207835.1	Sphaerospermopsis aphanizomenoides LEGE 00250	3	0	1	1	1	reference genome	2777972	Contig	Cyanobacteriota	Cyanophyceae	na	Nostocales	Aphanizomenonaceae	Nostocales	Sphaerospermopsis	Sphaerospermopsis aphanizomenoides	H
GCF_028329225.1	Sphaerospermopsis kisseleviana CS-549	3	0	1	1	1	reference genome	3021783	Contig	Cyanobacteriota	Cyanophyceae	na	Nostocales	Aphanizomenonaceae	Nostocales	Sphaerospermopsis	Sphaerospermopsis kisseleviana	H
GCF_005402885.1	Sphaerospermopsis reniformis	3	0	1	1	1	reference genome	531300	Contig	Cyanobacteriota	Cyanophyceae	na	Nostocales	Aphanizomenonaceae	Nostocales	Sphaerospermopsis	Sphaerospermopsis reniformis	H
GCF_019598945.1	Sphaerospermopsis torques-reginae ITEP-024	3	0	1	1	1	reference genome	984208	Chromosome	Cyanobacteriota	Cyanophyceae	na	Nostocales	Aphanizomenonaceae	Nostocales	Sphaerospermopsis	Sphaerospermopsis torques-reginae	H
GCF_030405905.1	Sphaerothrix gracilis Ecp01	4	0	2	2	0	reference genome	2987717	Scaffold	Cyanobacteriota	Cyanophyceae	na	Nodosilineales	Nodosilineaceae	Nodosilineales	Sphaerothrix	Sphaerothrix gracilis	F
GCF_001890765.1	Spirulina major PCC 6313	3	0	2	1	0	reference genome	129961	Scaffold	Cyanobacteriota	Cyanophyceae	na	Spirulinales	Spirulinaceae	Spirulinales	Spirulina	Spirulina major	F
GCF_000314005.1	Spirulina subsalsa PCC 9445	4	0	3	1	0	reference genome	1173029	Scaffold	Cyanobacteriota	Cyanophyceae	na	Spirulinales	Spirulinaceae	Spirulinales	Spirulina	Spirulina subsalsa	F
GCF_000317575.1	Stanieria cyanosphaera PCC 7437	1	0	1	0	0	reference genome	111780	Complete Genome	Cyanobacteriota	Cyanophyceae	na	Pleurocapsales	Dermocarpellaceae	Pleurocapsales	Stanieria	Stanieria cyanosphaera	U
GCF_002355455.1	Stanieria sp. NIES-3757	2	0	2	0	0	na	313903	Complete Genome	Cyanobacteriota	Cyanophyceae	na	Pleurocapsales	Dermocarpellaceae	Pleurocapsales	Stanieria	unclassified Stanieria	U
GCF_003003795.1	Stenomitos frigidus ULC18 GCF1	2	1	0	1	0	na	2107698	Scaffold	Cyanobacteriota	Cyanophyceae	na	Leptolyngbyales	Leptolyngbyaceae	Leptolyngbyales	Stenomitos	Stenomitos frigidus	F
GCF_963877135.1	Stenomitos frigidus ULC18 GCF2	2	1	0	1	0	reference genome	2107698	Scaffold	Cyanobacteriota	Cyanophyceae	na	Leptolyngbyales	Leptolyngbyaceae	Leptolyngbyales	Stenomitos	Stenomitos frigidus	F
GCF_036630065.1	Synechococcus elongatus IITB3	1	0	1	0	0	na	3121543	Complete Genome	Cyanobacteriota	Cyanophyceae	na	Synechococcales	Synechococcaceae	Synechococcales	Synechococcus	Synechococcus elongatus	U
GCF_036630075.1	Synechococcus elongatus IITB4	1	0	1	0	0	na	3115654	Complete Genome	Cyanobacteriota	Cyanophyceae	na	Synechococcales	Synechococcaceae	Synechococcales	Synechococcus	Synechococcus elongatus	U
GCF_036630115.1	Synechococcus elongatus IITB5	1	0	1	0	0	na	3115655	Complete Genome	Cyanobacteriota	Cyanophyceae	na	Synechococcales	Synechococcaceae	Synechococcales	Synechococcus	Synechococcus elongatus	U
GCF_036630085.1	Synechococcus elongatus IITB6	1	0	1	0	0	na	3115656	Complete Genome	Cyanobacteriota	Cyanophyceae	na	Synechococcales	Synechococcaceae	Synechococcales	Synechococcus	Synechococcus elongatus	U
GCF_036630095.1	Synechococcus elongatus IITB7	1	0	1	0	0	na	3115657	Complete Genome	Cyanobacteriota	Cyanophyceae	na	Synechococcales	Synechococcaceae	Synechococcales	Synechococcus	Synechococcus elongatus	U
GCF_036630105.1	Synechococcus elongatus IITB8	1	0	1	0	0	na	3115658	Complete Genome	Cyanobacteriota	Cyanophyceae	na	Synechococcales	Synechococcaceae	Synechococcales	Synechococcus	Synechococcus elongatus	U
GCF_003846445.2	Synechococcus elongatus PCC 11801	1	0	1	0	0	na	2219813	Complete Genome	Cyanobacteriota	Cyanophyceae	na	Synechococcales	Synechococcaceae	Synechococcales	Synechococcus	Synechococcus elongatus	U
GCF_009498715.2	Synechococcus elongatus PCC 11802	1	0	1	0	0	na	2283154	Complete Genome	Cyanobacteriota	Cyanophyceae	na	Synechococcales	Synechococcaceae	Synechococcales	Synechococcus	Synechococcus elongatus	U
GCF_000010065.1	Synechococcus elongatus PCC 6301 GCF1	0	0	0	0	0	na	269084	Complete Genome	Cyanobacteriota	Cyanophyceae	na	Synechococcales	Synechococcaceae	Synechococcales	Synechococcus	Synechococcus elongatus	U
GCF_022984195.1	Synechococcus elongatus PCC 6301 GCF2	1	0	1	0	0	reference genome	269084	Complete Genome	Cyanobacteriota	Cyanophyceae	na	Synechococcales	Synechococcaceae	Synechococcales	Synechococcus	Synechococcus elongatus	U
GCF_022984265.1	Synechococcus elongatus PCC 6311	1	0	1	0	0	na	2883261	Chromosome	Cyanobacteriota	Cyanophyceae	na	Synechococcales	Synechococcaceae	Synechococcales	Synechococcus	Synechococcus elongatus	U
GCF_000012525.1	Synechococcus elongatus PCC 7942 GCF1	1	0	1	0	0	na	1140	Complete Genome	Cyanobacteriota	Cyanophyceae	na	Synechococcales	Synechococcaceae	Synechococcales	Synechococcus	Synechococcus elongatus	U
GCF_030544905.1	Synechococcus elongatus PCC 7942 GCF2	1	0	1	0	0	na	1140	Complete Genome	Cyanobacteriota	Cyanophyceae	na	Synechococcales	Synechococcaceae	Synechococcales	Synechococcus	Synechococcus elongatus	U
GCF_022984345.1	Synechococcus elongatus PCC 7943	1	0	1	0	0	na	115747	Chromosome	Cyanobacteriota	Cyanophyceae	na	Synechococcales	Synechococcaceae	Synechococcales	Synechococcus	Synechococcus elongatus	U
GCF_000817325.1	Synechococcus elongatus UTEX 2973	1	0	1	0	0	na	1350461	Complete Genome	Cyanobacteriota	Cyanophyceae	na	Synechococcales	Synechococcaceae	Synechococcales	Synechococcus	Synechococcus elongatus	U
GCF_003957805.1	Synechococcus elongatus UTEX 3055	1	0	1	0	0	na	2479200	Complete Genome	Cyanobacteriota	Cyanophyceae	na	Synechococcales	Synechococcaceae	Synechococcales	Synechococcus	Synechococcus elongatus	U
GCF_024345595.1	Synechococcus lacustris Maggiore-St4-Slac	1	0	1	0	0	reference genome	2823751	Contig	Cyanobacteriota	Cyanophyceae	na	Synechococcales	Synechococcaceae	Synechococcales	Synechococcus	Synechococcus lacustris	U
GCF_023115425.1	Synechococcus sp. A10-1-5-1	1	0	1	0	0	na	2936507	Complete Genome	Cyanobacteriota	Cyanophyceae	na	Synechococcales	Synechococcaceae	Synechococcales	Synechococcus	unclassified Synechococcus	U
GCF_014280215.1	Synechococcus sp. A15-127	1	0	1	0	0	na	1050624	Complete Genome	Cyanobacteriota	Cyanophyceae	na	Synechococcales	Synechococcaceae	Synechococcales	Synechococcus	unclassified Synechococcus	U
GCF_014280195.1	Synechococcus sp. A15-24	1	0	1	0	0	na	1050635	Complete Genome	Cyanobacteriota	Cyanophyceae	na	Synechococcales	Synechococcaceae	Synechococcales	Synechococcus	unclassified Synechococcus	U
GCF_014280175.1	Synechococcus sp. A15-28	1	0	1	0	0	na	1050638	Complete Genome	Cyanobacteriota	Cyanophyceae	na	Synechococcales	Synechococcaceae	Synechococcales	Synechococcus	unclassified Synechococcus	U
GCF_014280115.1	Synechococcus sp. A15-44	2	1	1	0	0	na	1050646	Complete Genome	Cyanobacteriota	Cyanophyceae	na	Synechococcales	Synechococcaceae	Synechococcales	Synechococcus	unclassified Synechococcus	U
GCF_014280095.1	Synechococcus sp. A15-60	1	0	1	0	0	na	1050655	Complete Genome	Cyanobacteriota	Cyanophyceae	na	Synechococcales	Synechococcaceae	Synechococcales	Synechococcus	unclassified Synechococcus	U
GCF_014280075.1	Synechococcus sp. A15-62	2	1	1	0	0	na	1050657	Complete Genome	Cyanobacteriota	Cyanophyceae	na	Synechococcales	Synechococcaceae	Synechococcales	Synechococcus	unclassified Synechococcus	U
GCF_014280035.1	Synechococcus sp. A18-25c	1	0	1	0	0	na	1866938	Complete Genome	Cyanobacteriota	Cyanophyceae	na	Synechococcales	Synechococcaceae	Synechococcales	Synechococcus	unclassified Synechococcus	U
GCF_014279995.1	Synechococcus sp. BIOS-E4-1	1	0	1	0	0	na	1400864	Chromosome	Cyanobacteriota	Cyanophyceae	na	Synechococcales	Synechococcaceae	Synechococcales	Synechococcus	unclassified Synechococcus	U
GCF_014279975.1	Synechococcus sp. BIOS-U3-1	2	1	1	0	0	na	1400865	Complete Genome	Cyanobacteriota	Cyanophyceae	na	Synechococcales	Synechococcaceae	Synechococcales	Synechococcus	unclassified Synechococcus	U
GCF_014279955.1	Synechococcus sp. BMK-MC-1	1	0	1	0	0	na	1442551	Complete Genome	Cyanobacteriota	Cyanophyceae	na	Synechococcales	Synechococcaceae	Synechococcales	Synechococcus	unclassified Synechococcus	U
GCF_000179235.2	Synechococcus sp. CB0101	1	0	1	0	0	na	232348	Complete Genome	Cyanobacteriota	Cyanophyceae	na	Synechococcales	Synechococcaceae	Synechococcales	Synechococcus	unclassified Synechococcus	U
GCF_015840915.1	Synechococcus sp. CBW1002	1	0	1	0	0	na	1353134	Complete Genome	Cyanobacteriota	Cyanophyceae	na	Synechococcales	Synechococcaceae	Synechococcales	Synechococcus	unclassified Synechococcus	U
GCF_015840715.1	Synechococcus sp. CBW1004	2	1	1	0	0	na	1353136	Complete Genome	Cyanobacteriota	Cyanophyceae	na	Synechococcales	Synechococcaceae	Synechococcales	Synechococcus	unclassified Synechococcus	U
GCF_015840525.1	Synechococcus sp. CBW1006	2	1	1	0	0	na	1353138	Complete Genome	Cyanobacteriota	Cyanophyceae	na	Synechococcales	Synechococcaceae	Synechococcales	Synechococcus	unclassified Synechococcus	U
GCF_015841355.1	Synechococcus sp. CBW1107	2	1	1	0	0	na	2789857	Complete Genome	Cyanobacteriota	Cyanophyceae	na	Synechococcales	Synechococcaceae	Synechococcales	Synechococcus	unclassified Synechococcus	U
GCF_015840335.1	Synechococcus sp. CBW1108	1	0	1	0	0	na	1353147	Complete Genome	Cyanobacteriota	Cyanophyceae	na	Synechococcales	Synechococcaceae	Synechococcales	Synechococcus	unclassified Synechococcus	U
GCF_000014585.1	Synechococcus sp. CC9311	1	0	1	0	0	na	64471	Complete Genome	Cyanobacteriota	Cyanophyceae	na	Synechococcales	Synechococcaceae	Synechococcales	Synechococcus	unclassified Synechococcus	U
GCF_000012625.1	Synechococcus sp. CC9605	2	1	1	0	0	na	110662	Complete Genome	Cyanobacteriota	Cyanophyceae	na	Synechococcales	Synechococcaceae	Synechococcales	Synechococcus	unclassified Synechococcus	U
GCF_000012505.1	Synechococcus sp. CC9902	1	0	1	0	0	na	316279	Complete Genome	Cyanobacteriota	Cyanophyceae	na	Synechococcales	Synechococcaceae	Synechococcales	Synechococcus	unclassified Synechococcus	U
GCF_029636065.1	Synechococcus sp. CCFWC 502	1	0	1	0	0	na	2978474	Chromosome	Cyanobacteriota	Cyanophyceae	na	Synechococcales	Synechococcaceae	Synechococcales	Synechococcus	unclassified Synechococcus	U
GCF_014217855.1	Synechococcus sp. HK01-R	0	0	0	0	0	na	2751171	Chromosome	Cyanobacteriota	Cyanophyceae	na	Synechococcales	Synechococcaceae	Synechococcales	Synechococcus	unclassified Synechococcus	U
GCF_000013225.1	Synechococcus sp. JA-2-3Ba2-13	0	0	0	0	0	na	321332	Complete Genome	Cyanobacteriota	Cyanophyceae	na	Synechococcales	Synechococcaceae	Synechococcales	Synechococcus	unclassified Synechococcus	U
GCF_000013205.1	Synechococcus sp. JA-3-3Ab	1	0	1	0	0	na	321327	Complete Genome	Cyanobacteriota	Cyanophyceae	na	Synechococcales	Synechococcaceae	Synechococcales	Synechococcus	unclassified Synechococcus	U
GCF_000737535.1	Synechococcus sp. KORDI-100	2	1	1	0	0	na	1280380	Complete Genome	Cyanobacteriota	Cyanophyceae	na	Synechococcales	Synechococcaceae	Synechococcales	Synechococcus	unclassified Synechococcus	U
GCF_000737575.1	Synechococcus sp. KORDI-49	1	0	1	0	0	na	585423	Complete Genome	Cyanobacteriota	Cyanophyceae	na	Synechococcales	Synechococcaceae	Synechococcales	Synechococcus	unclassified Synechococcus	U
GCF_000737595.1	Synechococcus sp. KORDI-52	1	1	0	0	0	na	585425	Complete Genome	Cyanobacteriota	Cyanophyceae	na	Synechococcales	Synechococcaceae	Synechococcales	Synechococcus	unclassified Synechococcus	U
GCF_018502385.1	Synechococcus sp. LA31	0	0	0	0	0	na	2741953	Chromosome	Cyanobacteriota	Cyanophyceae	na	Synechococcales	Synechococcaceae	Synechococcales	Synechococcus	unclassified Synechococcus	U
GCF_014217875.1	Synechococcus sp. LTW-R	1	0	1	0	0	na	2751170	Complete Genome	Cyanobacteriota	Cyanophyceae	na	Synechococcales	Synechococcaceae	Synechococcales	Synechococcus	unclassified Synechococcus	U
GCF_014279895.1	Synechococcus sp. M16.1	1	0	1	0	0	na	1442553	Complete Genome	Cyanobacteriota	Cyanophyceae	na	Synechococcales	Synechococcaceae	Synechococcales	Synechococcus	unclassified Synechococcus	U
GCF_014279875.1	Synechococcus sp. MEDNS5	1	0	1	0	0	na	1442554	Complete Genome	Cyanobacteriota	Cyanophyceae	na	Synechococcales	Synechococcaceae	Synechococcales	Synechococcus	unclassified Synechococcus	U
GCF_014279855.1	Synechococcus sp. Minos11	1	0	1	0	0	na	221341	Complete Genome	Cyanobacteriota	Cyanophyceae	na	Synechococcales	Synechococcaceae	Synechococcales	Synechococcus	unclassified Synechococcus	U
GCF_014304815.1	Synechococcus sp. MIT S9220	1	0	1	0	0	na	166309	Complete Genome	Cyanobacteriota	Cyanophyceae	na	Synechococcales	Synechococcaceae	Synechococcales	Synechococcus	unclassified Synechococcus	U
GCF_014279835.1	Synechococcus sp. MVIR-18-1	1	0	1	0	0	na	1386941	Complete Genome	Cyanobacteriota	Cyanophyceae	na	Synechococcales	Synechococcaceae	Synechococcales	Synechococcus	unclassified Synechococcus	U
GCF_023078835.1	Synechococcus sp. NB0720_010	1	0	1	0	0	na	2907159	Complete Genome	Cyanobacteriota	Cyanophyceae	na	Synechococcales	Synechococcaceae	Synechococcales	Synechococcus	unclassified Synechococcus	U
GCF_002356215.1	Synechococcus sp. NIES-970	1	0	1	0	0	na	374013	Complete Genome	Cyanobacteriota	Cyanophyceae	na	Synechococcales	Synechococcaceae	Synechococcales	Synechococcus	unclassified Synechococcus	U
GCF_014279815.1	Synechococcus sp. NOUM97013	1	0	1	0	0	na	1442555	Complete Genome	Cyanobacteriota	Cyanophyceae	na	Synechococcales	Synechococcaceae	Synechococcales	Synechococcus	unclassified Synechococcus	U
GCF_000316685.1	Synechococcus sp. PCC 6312	0	0	0	0	0	na	195253	Complete Genome	Cyanobacteriota	Cyanophyceae	na	Synechococcales	Synechococcaceae	Synechococcales	Synechococcus	unclassified Synechococcus	U
GCF_000332275.1	Synechococcus sp. PCC 7336	0	0	0	0	0	na	195250	Chromosome	Cyanobacteriota	Cyanophyceae	na	Synechococcales	Synechococcaceae	Synechococcales	Synechococcus	unclassified Synechococcus	U
GCF_000317085.1	Synechococcus sp. PCC 7502	1	0	1	0	0	na	1173263	Complete Genome	Cyanobacteriota	Cyanophyceae	na	Synechococcales	Synechococcaceae	Synechococcales	Synechococcus	unclassified Synechococcus	U
GCF_014279795.1	Synechococcus sp. PROS-7-1	1	0	1	0	0	na	1442556	Complete Genome	Cyanobacteriota	Cyanophyceae	na	Synechococcales	Synechococcaceae	Synechococcales	Synechococcus	unclassified Synechococcus	U
GCF_014279775.1	Synechococcus sp. PROS-9-1	1	0	1	0	0	na	1968775	Complete Genome	Cyanobacteriota	Cyanophyceae	na	Synechococcales	Synechococcaceae	Synechococcales	Synechococcus	unclassified Synechococcus	U
GCF_014279755.1	Synechococcus sp. PROS-U-1	3	2	1	0	0	na	1400866	Complete Genome	Cyanobacteriota	Cyanophyceae	na	Synechococcales	Synechococcaceae	Synechococcales	Synechococcus	unclassified Synechococcus	U
GCF_000063525.1	Synechococcus sp. RCC307	1	0	1	0	0	na	13654	Complete Genome	Cyanobacteriota	Cyanophyceae	na	Synechococcales	Synechococcaceae	Synechococcales	Synechococcus	unclassified Synechococcus	U
GCF_014279655.1	Synechococcus sp. ROS8604	1	0	1	0	0	na	1442557	Complete Genome	Cyanobacteriota	Cyanophyceae	na	Synechococcales	Synechococcaceae	Synechococcales	Synechococcus	unclassified Synechococcus	U
GCF_014279635.1	Synechococcus sp. RS9902	2	1	1	0	0	na	221345	Complete Genome	Cyanobacteriota	Cyanophyceae	na	Synechococcales	Synechococcaceae	Synechococcales	Synechococcus	unclassified Synechococcus	U
GCF_014279615.1	Synechococcus sp. RS9907	2	1	1	0	0	na	221350	Complete Genome	Cyanobacteriota	Cyanophyceae	na	Synechococcales	Synechococcaceae	Synechococcales	Synechococcus	unclassified Synechococcus	U
GCF_014279595.1	Synechococcus sp. RS9909	1	0	1	0	0	na	221352	Complete Genome	Cyanobacteriota	Cyanophyceae	na	Synechococcales	Synechococcaceae	Synechococcales	Synechococcus	unclassified Synechococcus	U
GCF_008807075.1	Synechococcus sp. RSCCF101	1	0	1	0	0	na	2511069	Complete Genome	Cyanobacteriota	Cyanophyceae	na	Synechococcales	Synechococcaceae	Synechococcales	Synechococcus	unclassified Synechococcus	U
GCF_014279555.1	Synechococcus sp. SYN20	1	0	1	0	0	na	1050714	Complete Genome	Cyanobacteriota	Cyanophyceae	na	Synechococcales	Synechococcaceae	Synechococcales	Synechococcus	unclassified Synechococcus	U
GCF_001885215.1	Synechococcus sp. SynAce01	3	0	3	0	0	na	1916956	Complete Genome	Cyanobacteriota	Cyanophyceae	na	Synechococcales	Synechococcaceae	Synechococcales	Synechococcus	unclassified Synechococcus	U
GCF_014279535.1	Synechococcus sp. TAK9802	2	1	1	0	0	na	1442558	Complete Genome	Cyanobacteriota	Cyanophyceae	na	Synechococcales	Synechococcaceae	Synechococcales	Synechococcus	unclassified Synechococcus	U
GCF_000063505.1	Synechococcus sp. WH 7803	1	0	1	0	0	na	13642	Complete Genome	Cyanobacteriota	Cyanophyceae	na	Synechococcales	Synechococcaceae	Synechococcales	Synechococcus	unclassified Synechococcus	U
GCF_001040845.1	Synechococcus sp. WH 8020	1	0	1	0	0	na	32052	Chromosome	Cyanobacteriota	Cyanophyceae	na	Synechococcales	Synechococcaceae	Synechococcales	Synechococcus	unclassified Synechococcus	U
GCF_004209775.1	Synechococcus sp. WH 8101 GCF1	1	0	1	0	0	na	59932	Complete Genome	Cyanobacteriota	Cyanophyceae	na	Synechococcales	Synechococcaceae	Synechococcales	Synechococcus	unclassified Synechococcus	U
GCF_014304795.1	Synechococcus sp. WH 8101 GCF2	1	0	1	0	0	na	59932	Complete Genome	Cyanobacteriota	Cyanophyceae	na	Synechococcales	Synechococcaceae	Synechococcales	Synechococcus	unclassified Synechococcus	U
GCF_000161795.2	Synechococcus sp. WH 8109	0	0	0	0	0	na	166314	Complete Genome	Cyanobacteriota	Cyanophyceae	na	Synechococcales	Synechococcaceae	Synechococcales	Synechococcus	unclassified Synechococcus	U
GCF_015207985.1	Synechocystis salina LEGE 00031	4	1	3	0	0	reference genome	1828736	Contig	Cyanobacteriota	Cyanophyceae	na	Synechococcales	Merismopediaceae	Synechococcales	Synechocystis	Synechocystis salina	U
GCF_010222815.1	Synechocystis sp. CACIAM 05	2	0	2	0	0	na	1933929	Chromosome	Cyanobacteriota	Cyanophyceae	na	Synechococcales	Merismopediaceae	Synechococcales	Synechocystis	unclassified Synechocystis	U
GCF_003015225.1	Synechocystis sp. IPPAS B-1465	4	2	2	0	0	na	2116702	Complete Genome	Cyanobacteriota	Cyanophyceae	na	Synechococcales	Merismopediaceae	Synechococcales	Synechocystis	unclassified Synechocystis	U
GCF_000478825.2	Synechocystis sp. PCC 6714	4	1	3	0	0	na	1147	Complete Genome	Cyanobacteriota	Cyanophyceae	na	Synechococcales	Merismopediaceae	Synechococcales	Synechocystis	unclassified Synechocystis	U
GCF_000009725.1	Synechocystis sp. PCC 6803 GCF1	4	2	2	0	0	na	1148	Complete Genome	Cyanobacteriota	Cyanophyceae	na	Synechococcales	Merismopediaceae	Synechococcales	Synechocystis	unclassified Synechocystis	U
GCF_000270265.1	Synechocystis sp. PCC 6803 GCF2	4	2	2	0	0	na	1148	Complete Genome	Cyanobacteriota	Cyanophyceae	na	Synechococcales	Merismopediaceae	Synechococcales	Synechocystis	unclassified Synechocystis	U
GCF_000340785.1	Synechocystis sp. PCC 6803 GCF3	4	2	2	0	0	na	1148	Complete Genome	Cyanobacteriota	Cyanophyceae	na	Synechococcales	Merismopediaceae	Synechococcales	Synechocystis	unclassified Synechocystis	U
GCF_001318385.1	Synechocystis sp. PCC 6803 GCF4	4	2	2	0	0	na	1148	Complete Genome	Cyanobacteriota	Cyanophyceae	na	Synechococcales	Merismopediaceae	Synechococcales	Synechocystis	unclassified Synechocystis	U
GCF_018845095.1	Synechocystis sp. PCC 6803 GCF5	4	2	2	0	0	na	1148	Complete Genome	Cyanobacteriota	Cyanophyceae	na	Synechococcales	Merismopediaceae	Synechococcales	Synechocystis	unclassified Synechocystis	U
GCF_022869765.1	Synechocystis sp. PCC 6803 GCF6	4	2	2	0	0	na	1148	Complete Genome	Cyanobacteriota	Cyanophyceae	na	Synechococcales	Merismopediaceae	Synechococcales	Synechocystis	unclassified Synechocystis	U
GCF_000284135.1	Synechocystis sp. PCC 6803 substr. GT-I	4	2	2	0	0	na	1080228	Complete Genome	Cyanobacteriota	Cyanophyceae	na	Synechococcales	Merismopediaceae	Synechococcales	Synechocystis	unclassified Synechocystis	U
GCF_000284215.1	Synechocystis sp. PCC 6803 substr. PCC-N	4	2	2	0	0	na	1080229	Complete Genome	Cyanobacteriota	Cyanophyceae	na	Synechococcales	Merismopediaceae	Synechococcales	Synechocystis	unclassified Synechocystis	U
GCF_000284455.1	Synechocystis sp. PCC 6803 substr. PCC-P	4	2	2	0	0	na	1080230	Complete Genome	Cyanobacteriota	Cyanophyceae	na	Synechococcales	Merismopediaceae	Synechococcales	Synechocystis	unclassified Synechocystis	U
GCF_018282115.1	Synechocystis sp. PCC 7338	4	1	3	0	0	na	2732530	Complete Genome	Cyanobacteriota	Cyanophyceae	na	Synechococcales	Merismopediaceae	Synechococcales	Synechocystis	unclassified Synechocystis	U
GCF_019924095.1	Synechocystis sp. PCC 7339	3	1	2	0	0	na	2782213	Complete Genome	Cyanobacteriota	Cyanophyceae	na	Synechococcales	Merismopediaceae	Synechococcales	Synechocystis	unclassified Synechocystis	U
GCF_026802175.1	Thermocoleostomius sinensis A174	2	0	1	1	0	reference genome	2016057	Complete Genome	Cyanobacteriota	Cyanophyceae	na	Oculatellales	Oculatellaceae	Oculatellales	Thermocoleostomius	Thermocoleostomius sinensis	H
GCF_013177315.1	Thermoleptolyngbya sichuanensis A183	3	0	2	1	0	reference genome	2737172	Complete Genome	Cyanobacteriota	Cyanophyceae	na	Oculatellales	Oculatellaceae	Oculatellales	Thermoleptolyngbya	Thermoleptolyngbya sichuanensis	H
GCF_016919485.1	Thermoleptolyngbya sp. PKUAC-SCTB121	3	0	2	1	0	na	2811482	Complete Genome	Cyanobacteriota	Cyanophyceae	na	Oculatellales	Oculatellaceae	Oculatellales	Thermoleptolyngbya	unclassified Thermoleptolyngbya	H
GCF_022848905.1	Thermostichus vulcanus str. Rupite	0	0	0	0	0	reference genome	2813851	Scaffold	Cyanobacteriota	Cyanophyceae	na	Thermostichales	Thermostichaceae	Thermostichales	Thermostichus	Thermostichus vulcanus	U
GCF_003555505.1	Thermosynechococcus sichuanensis E542	1	0	1	0	0	reference genome	2016101	Complete Genome	Cyanobacteriota	Cyanophyceae	na	Acaryochloridales	Thermosynechococcaceae	Acaryochloridales	Thermosynechococcus	Thermosynechococcus sichuanensis	U
GCF_030322965.1	Thermosynechococcus sp. B0	1	0	1	0	0	na	2937284	Complete Genome	Cyanobacteriota	Cyanophyceae	na	Acaryochloridales	Thermosynechococcaceae	Acaryochloridales	Thermosynechococcus	unclassified Thermosynechococcus	U
GCF_030322985.1	Thermosynechococcus sp. B1	1	0	1	0	0	na	2937792	Complete Genome	Cyanobacteriota	Cyanophyceae	na	Acaryochloridales	Thermosynechococcaceae	Acaryochloridales	Thermosynechococcus	unclassified Thermosynechococcus	U
GCF_030323045.1	Thermosynechococcus sp. B3	1	0	1	0	0	na	2937793	Complete Genome	Cyanobacteriota	Cyanophyceae	na	Acaryochloridales	Thermosynechococcaceae	Acaryochloridales	Thermosynechococcus	unclassified Thermosynechococcus	U
GCF_008386235.1	Thermosynechococcus sp. CL-1	1	0	1	0	0	na	2583530	Complete Genome	Cyanobacteriota	Cyanophyceae	na	Acaryochloridales	Thermosynechococcaceae	Acaryochloridales	Thermosynechococcus	unclassified Thermosynechococcus	U
GCF_031583395.1	Thermosynechococcus sp. GLH187	1	0	1	0	0	na	3074092	Complete Genome	Cyanobacteriota	Cyanophyceae	na	Acaryochloridales	Thermosynechococcaceae	Acaryochloridales	Thermosynechococcus	unclassified Thermosynechococcus	U
GCF_031583415.1	Thermosynechococcus sp. GLH333	1	0	1	0	0	na	3074093	Complete Genome	Cyanobacteriota	Cyanophyceae	na	Acaryochloridales	Thermosynechococcaceae	Acaryochloridales	Thermosynechococcus	unclassified Thermosynechococcus	U
GCF_031583435.1	Thermosynechococcus sp. GLH87	1	0	1	0	0	na	3074094	Complete Genome	Cyanobacteriota	Cyanophyceae	na	Acaryochloridales	Thermosynechococcaceae	Acaryochloridales	Thermosynechococcus	unclassified Thermosynechococcus	U
GCF_023650955.1	Thermosynechococcus sp. HN-54	1	0	1	0	0	na	2933959	Complete Genome	Cyanobacteriota	Cyanophyceae	na	Acaryochloridales	Thermosynechococcaceae	Acaryochloridales	Thermosynechococcus	unclassified Thermosynechococcus	U
GCF_031583535.1	Thermosynechococcus sp. HY591	1	0	1	0	0	na	3074102	Complete Genome	Cyanobacteriota	Cyanophyceae	na	Acaryochloridales	Thermosynechococcaceae	Acaryochloridales	Thermosynechococcus	unclassified Thermosynechococcus	U
GCF_031583555.1	Thermosynechococcus sp. HY593	1	0	1	0	0	na	3074103	Complete Genome	Cyanobacteriota	Cyanophyceae	na	Acaryochloridales	Thermosynechococcaceae	Acaryochloridales	Thermosynechococcus	unclassified Thermosynechococcus	U
GCF_030518715.1	Thermosynechococcus sp. HY596	1	0	1	0	0	na	3058430	Complete Genome	Cyanobacteriota	Cyanophyceae	na	Acaryochloridales	Thermosynechococcaceae	Acaryochloridales	Thermosynechococcus	unclassified Thermosynechococcus	U
GCF_031583475.1	Thermosynechococcus sp. JY1331	1	0	1	0	0	na	3074098	Complete Genome	Cyanobacteriota	Cyanophyceae	na	Acaryochloridales	Thermosynechococcaceae	Acaryochloridales	Thermosynechococcus	unclassified Thermosynechococcus	U
GCF_030518735.1	Thermosynechococcus sp. JY1339	1	0	1	0	0	na	3058431	Complete Genome	Cyanobacteriota	Cyanophyceae	na	Acaryochloridales	Thermosynechococcaceae	Acaryochloridales	Thermosynechococcus	unclassified Thermosynechococcus	U
GCF_000505665.1	Thermosynechococcus sp. NK55a	0	0	0	0	0	na	1394889	Chromosome	Cyanobacteriota	Cyanophyceae	na	Acaryochloridales	Thermosynechococcaceae	Acaryochloridales	Thermosynechococcus	unclassified Thermosynechococcus	U
GCF_031583255.1	Thermosynechococcus sp. PKX82	1	0	1	0	0	na	3074086	Complete Genome	Cyanobacteriota	Cyanophyceae	na	Acaryochloridales	Thermosynechococcaceae	Acaryochloridales	Thermosynechococcus	unclassified Thermosynechococcus	U
GCF_031583315.1	Thermosynechococcus sp. PKX91	1	0	1	0	0	na	3074087	Complete Genome	Cyanobacteriota	Cyanophyceae	na	Acaryochloridales	Thermosynechococcaceae	Acaryochloridales	Thermosynechococcus	unclassified Thermosynechococcus	U
GCF_031583295.1	Thermosynechococcus sp. PKX95	1	0	1	0	0	na	3074088	Complete Genome	Cyanobacteriota	Cyanophyceae	na	Acaryochloridales	Thermosynechococcaceae	Acaryochloridales	Thermosynechococcus	unclassified Thermosynechococcus	U
GCF_031583185.1	Thermosynechococcus sp. PP22	1	0	1	0	0	na	3074082	Complete Genome	Cyanobacteriota	Cyanophyceae	na	Acaryochloridales	Thermosynechococcaceae	Acaryochloridales	Thermosynechococcus	unclassified Thermosynechococcus	U
GCF_030518695.1	Thermosynechococcus sp. PP45	1	0	1	0	0	na	3058429	Complete Genome	Cyanobacteriota	Cyanophyceae	na	Acaryochloridales	Thermosynechococcaceae	Acaryochloridales	Thermosynechococcus	unclassified Thermosynechococcus	U
GCF_031583205.1	Thermosynechococcus sp. PP551	1	0	1	0	0	na	3074084	Complete Genome	Cyanobacteriota	Cyanophyceae	na	Acaryochloridales	Thermosynechococcaceae	Acaryochloridales	Thermosynechococcus	unclassified Thermosynechococcus	U
GCF_031583225.1	Thermosynechococcus sp. PP555	1	0	1	0	0	na	3074085	Complete Genome	Cyanobacteriota	Cyanophyceae	na	Acaryochloridales	Thermosynechococcaceae	Acaryochloridales	Thermosynechococcus	unclassified Thermosynechococcus	U
GCF_031586415.1	Thermosynechococcus sp. QKsg1	1	0	1	0	0	na	3074130	Complete Genome	Cyanobacteriota	Cyanophyceae	na	Acaryochloridales	Thermosynechococcaceae	Acaryochloridales	Thermosynechococcus	unclassified Thermosynechococcus	U
GCF_031583515.1	Thermosynechococcus sp. QS41	1	0	1	0	0	na	3074101	Complete Genome	Cyanobacteriota	Cyanophyceae	na	Acaryochloridales	Thermosynechococcaceae	Acaryochloridales	Thermosynechococcus	unclassified Thermosynechococcus	U
GCF_017086385.1	Thermosynechococcus sp. TA-1	1	0	1	0	0	na	2813673	Complete Genome	Cyanobacteriota	Cyanophyceae	na	Acaryochloridales	Thermosynechococcaceae	Acaryochloridales	Thermosynechococcus	unclassified Thermosynechococcus	U
GCF_031583455.1	Thermosynechococcus sp. TG215	1	0	1	0	0	na	3074095	Complete Genome	Cyanobacteriota	Cyanophyceae	na	Acaryochloridales	Thermosynechococcaceae	Acaryochloridales	Thermosynechococcus	unclassified Thermosynechococcus	U
GCF_031583495.1	Thermosynechococcus sp. TG218	1	0	1	0	0	na	3074096	Complete Genome	Cyanobacteriota	Cyanophyceae	na	Acaryochloridales	Thermosynechococcaceae	Acaryochloridales	Thermosynechococcus	unclassified Thermosynechococcus	U
GCF_031583335.1	Thermosynechococcus sp. WL11	1	0	1	0	0	na	3074089	Complete Genome	Cyanobacteriota	Cyanophyceae	na	Acaryochloridales	Thermosynechococcaceae	Acaryochloridales	Thermosynechococcus	unclassified Thermosynechococcus	U
GCF_031583375.1	Thermosynechococcus sp. WL15	1	0	1	0	0	na	3074090	Complete Genome	Cyanobacteriota	Cyanophyceae	na	Acaryochloridales	Thermosynechococcaceae	Acaryochloridales	Thermosynechococcus	unclassified Thermosynechococcus	U
GCF_031583355.1	Thermosynechococcus sp. WL17	1	0	1	0	0	na	3074091	Complete Genome	Cyanobacteriota	Cyanophyceae	na	Acaryochloridales	Thermosynechococcaceae	Acaryochloridales	Thermosynechococcus	unclassified Thermosynechococcus	U
GCF_000011345.1	Thermosynechococcus vestitus BP-1	1	0	1	0	0	reference genome	197221	Complete Genome	Cyanobacteriota	Cyanophyceae	na	Acaryochloridales	Thermosynechococcaceae	Acaryochloridales	Thermosynechococcus	Thermosynechococcus vestitus	U
GCF_000760695.4	Tolypothrix bouteillei VB521301	3	1	0	1	1	reference genome	1479485	Scaffold	Cyanobacteriota	Cyanophyceae	na	Nostocales	Tolypothrichaceae	Nostocales	Tolypothrix	Tolypothrix bouteillei	H
GCF_025677855.1	Tolypothrix sp. PCC 7601	3	0	1	1	1	na	1188	Complete Genome	Cyanobacteriota	Cyanophyceae	na	Nostocales	Tolypothrichaceae	Nostocales	Tolypothrix	unclassified Tolypothrix	H
GCF_025860405.1	Tolypothrix sp. PCC 7712	3	0	1	1	1	na	2596898	Complete Genome	Cyanobacteriota	Cyanophyceae	na	Nostocales	Tolypothrichaceae	Nostocales	Tolypothrix	unclassified Tolypothrix	H
GCF_011769525.1	Tolypothrix sp. PCC 7910	3	0	1	1	1	na	2099387	Complete Genome	Cyanobacteriota	Cyanophyceae	na	Nostocales	Tolypothrichaceae	Nostocales	Tolypothrix	unclassified Tolypothrix	H
GCF_002368295.1	Tolypothrix tenuis PCC 7101 GCF1	3	0	1	1	1	na	381306	Chromosome	Cyanobacteriota	Cyanophyceae	na	Nostocales	Tolypothrichaceae	Nostocales	Tolypothrix	Tolypothrix tenuis	H
GCF_963874875.1	Tolypothrix tenuis PCC 7101 GCF2	3	0	1	1	1	reference genome	231146	Scaffold	Cyanobacteriota	Cyanophyceae	na	Nostocales	Tolypothrichaceae	Nostocales	Tolypothrix	Tolypothrix tenuis	H
GCF_030409055.1	Trichocoleus desertorum NBK24	2	0	1	1	0	reference genome	3023083	Chromosome	Cyanobacteriota	Cyanophyceae	na	Leptolyngbyales	Trichocoleusaceae	Leptolyngbyales	Trichocoleus	Trichocoleus desertorum	F
GCF_009856605.1	Trichormus variabilis 0441	3	0	1	1	1	reference genome	375899	Complete Genome	Cyanobacteriota	Cyanophyceae	na	Nostocales	Nostocaceae	Nostocales	Trichormus	Trichormus variabilis	H
GCF_000204075.1	Trichormus variabilis ATCC 29413	3	0	1	1	1	na	240292	Complete Genome	Cyanobacteriota	Cyanophyceae	na	Nostocales	Nostocaceae	Nostocales	Trichormus	Trichormus variabilis	H
GCF_002368015.1	Trichormus variabilis NIES-23	4	1	1	1	1	na	381306	Chromosome	Cyanobacteriota	Cyanophyceae	na	Nostocales	Nostocaceae	Nostocales	Trichormus	Trichormus variabilis	H
GCF_026240635.1	Trichothermofontia sichuanensis B231	2	0	1	1	0	reference genome	2016064	Complete Genome	Cyanobacteriota	Cyanophyceae	na	Leptolyngbyales	Trichocoleusaceae	Leptolyngbyales	Trichothermofontia	Trichothermofontia sichuanensis	F
GCF_002412335.2	Tychonema bourrellyi FEM_GT703	2	0	1	1	0	reference genome	2040638	Contig	Cyanobacteriota	Cyanophyceae	Oscillatoriophycideae	Oscillatoriales	Microcoleaceae	Oscillatoriales	Tychonema	Tychonema bourrellyi	F
GCF_015207255.1	Vasconcelosia minhoensis LEGE 07310	2	0	1	1	0	reference genome	915328	Contig	Cyanobacteriota	Cyanophyceae	na	Nodosilineales	Cymatolegaceae	Nodosilineales	Vasconcelosia	Vasconcelosia minhoensis	F
GCF_002252705.1	Vulcanococcus limneticus LL	1	0	1	0	0	reference genome	2025607	Scaffold	Cyanobacteriota	Cyanophyceae	na	Synechococcales	Synechococcaceae	Synechococcales	Vulcanococcus	Vulcanococcus limneticus	U
GCF_020640915.1	Waterburya agarophytonicola KI4	3	0	3	0	0	reference genome	2874699	Scaffold	Cyanobacteriota	Cyanophyceae	na	Pleurocapsales	Hyellaceae	Pleurocapsales	Waterburya	Waterburya agarophytonicola	U
GCF_015207075.1	Zarconia navalis LEGE 11467	3	0	0	1	2	reference genome	1828826	Contig	Cyanobacteriota	Cyanophyceae	Oscillatoriophycideae	Oscillatoriales	Oscillatoriales incertae sedis	Oscillatoriales	Zarconia	Zarconia navalis	F

## Sheet: Sheet 3 Protein homologs
Refseq Accession ID	Genome Accession ID	Genetic Object	Geneitic Object ID	Start	End	Strand	Functional Description	Gene Name		Gene Locus	Gene Size	Protein Size	HomologTag	Signal peptide (SEC/SPI)	Cleavage site position	Organism Name	Reference Genome	Taxonomy ID	Genome Status	Phylum	Class	Subclass	Order	Family	Genus	Species
WP_011125720.1	GCF_000007925.1	chromosome	NC_005042.1	1429681	1430868	+	serine hydrolase domain-containing protein			PRO_RS07670	1188	395	All2656	yes	29-30	Prochlorococcus marinus subsp. marinus str. CCMP1375	na	167539	Complete Genome	Cyanobacteriota	Cyanophyceae	na	Synechococcales	Prochlorococcaceae	Prochlorococcus	Prochlorococcus marinus
WP_010996812.1	GCF_000009705.1	chromosome	NC_003272.1	3223052	3224296	-	serine hydrolase domain-containing protein			PCC7120DELTA_RS30435	1245	414	All2656	yes	24-25	Nostoc sp. PCC 7120 FACHB-418	na	103690	Complete Genome	Cyanobacteriota	Cyanophyceae	na	Nostocales	Nostocaceae	Nostoc	unclassified Nostoc
WP_010873199.1	GCF_000009725.1	chromosome	NC_000911.1	2212505	2213707	+	serine hydrolase domain-containing protein			SGL_RS12260	1203	400	All2656	yes	24-25	Synechocystis sp. PCC 6803 GCF1	na	1148	Complete Genome	Cyanobacteriota	Cyanophyceae	na	Synechococcales	Merismopediaceae	Synechocystis	unclassified Synechocystis
WP_223211266.1	GCF_000009725.1	chromosome	NC_000911.1	1883329	1884624	-	serine hydrolase domain-containing protein			SGL_RS10765	1296	431	All2656	yes	24-25	Synechocystis sp. PCC 6803 GCF1	na	1148	Complete Genome	Cyanobacteriota	Cyanophyceae	na	Synechococcales	Merismopediaceae	Synechocystis	unclassified Synechocystis
WP_011143091.1	GCF_000011385.1	chromosome	NC_005125.1	3299105	3300199	-	serine hydrolase			GLL_RS15970	1095	364	All2656	yes	23-24	Gloeobacter violaceus PCC 7421	reference genome	251221	Complete Genome	Cyanobacteriota	Cyanophyceae	na	Gloeobacterales	Gloeobacteraceae	Gloeobacter	Gloeobacter violaceus
WP_164929310.1	GCF_000011385.1	chromosome	NC_005125.1	3713384	3714409	+	serine hydrolase			GLL_RS18090	1026	341	All2656	yes	32-33	Gloeobacter violaceus PCC 7421	reference genome	251221	Complete Genome	Cyanobacteriota	Cyanophyceae	na	Gloeobacterales	Gloeobacteraceae	Gloeobacter	Gloeobacter violaceus
WP_257928534.1	GCF_000012625.1	chromosome	NC_007516.1	1391468	1392853	+	serine hydrolase			SYNCC9605_RS07500	1386	461	All2656	yes	22-23	Synechococcus sp. CC9605	na	110662	Complete Genome	Cyanobacteriota	Cyanophyceae	na	Synechococcales	Synechococcaceae	Synechococcus	unclassified Synechococcus
WP_009544885.1	GCF_000017845.1	chromosome	NC_010546.1	2471396	2472787	-	serine hydrolase			CCE_RS11440	1392	463	All2656	yes	41-42	Crocosphaera subtropica ATCC 51142	reference genome	43989	Complete Genome	Cyanobacteriota	Cyanophyceae	Oscillatoriophycideae	Chroococcales	Aphanothecaceae	Crocosphaera	Crocosphaera subtropica
WP_012595470.1	GCF_000021805.1	chromosome	NC_011726.1	2248232	2249521	+	serine hydrolase domain-containing protein			PCC8801_RS10610	1290	429	All2656	yes	21-22	Rippkaea orientalis PCC 8801	reference genome	41431	Complete Genome	Cyanobacteriota	Cyanophyceae	Oscillatoriophycideae	Chroococcales	Aphanothecaceae	Rippkaea	Rippkaea orientalis
WP_006618663.1	GCF_000210375.1	chromosome	NC_016640.1	470183	471556	-	serine hydrolase			NIES39_RS02285	1374	457	All2656	yes	29-30	Arthrospira platensis NIES-39	na	42161	Chromosome	Cyanobacteriota	Cyanophyceae	Oscillatoriophycideae	Oscillatoriales	Microcoleaceae	Arthrospira	Arthrospira platensis
WP_010873199.1	GCF_000270265.1	chromosome	NC_017277.1	2211321	2212523	+	serine hydrolase			SYNGTS_RS10395	1203	400	All2656	yes	24-25	Synechocystis sp. PCC 6803 GCF2	na	1148	Complete Genome	Cyanobacteriota	Cyanophyceae	na	Synechococcales	Merismopediaceae	Synechocystis	unclassified Synechocystis
WP_223211266.1	GCF_000270265.1	chromosome	NC_017277.1	1882146	1883441	-	serine hydrolase			SYNGTS_RS08905	1296	431	All2656	yes	24-25	Synechocystis sp. PCC 6803 GCF2	na	1148	Complete Genome	Cyanobacteriota	Cyanophyceae	na	Synechococcales	Merismopediaceae	Synechocystis	unclassified Synechocystis
WP_010873199.1	GCF_000284135.1	chromosome	NC_017038.1	2210222	2211424	+	serine hydrolase			SYNGTI_RS10370	1203	400	All2656	yes	24-25	Synechocystis sp. PCC 6803 substr. GT-I	na	1080228	Complete Genome	Cyanobacteriota	Cyanophyceae	na	Synechococcales	Merismopediaceae	Synechocystis	unclassified Synechocystis
WP_223211266.1	GCF_000284135.1	chromosome	NC_017038.1	1882248	1883543	-	serine hydrolase			SYNGTI_RS08885	1296	431	All2656	yes	24-25	Synechocystis sp. PCC 6803 substr. GT-I	na	1080228	Complete Genome	Cyanobacteriota	Cyanophyceae	na	Synechococcales	Merismopediaceae	Synechocystis	unclassified Synechocystis
WP_010873199.1	GCF_000284215.1	chromosome	NC_017052.1	2210319	2211521	+	serine hydrolase			SYNPCCN_RS10430	1203	400	All2656	yes	24-25	Synechocystis sp. PCC 6803 substr. PCC-N	na	1080229	Complete Genome	Cyanobacteriota	Cyanophyceae	na	Synechococcales	Merismopediaceae	Synechocystis	unclassified Synechocystis
WP_223211266.1	GCF_000284215.1	chromosome	NC_017052.1	1882345	1883640	-	serine hydrolase			SYNPCCN_RS08930	1296	431	All2656	yes	24-25	Synechocystis sp. PCC 6803 substr. PCC-N	na	1080229	Complete Genome	Cyanobacteriota	Cyanophyceae	na	Synechococcales	Merismopediaceae	Synechocystis	unclassified Synechocystis
WP_010873199.1	GCF_000284455.1	chromosome	NC_017039.1	2210331	2211533	+	serine hydrolase			SYNPCCP_RS10440	1203	400	All2656	yes	24-25	Synechocystis sp. PCC 6803 substr. PCC-P	na	1080230	Complete Genome	Cyanobacteriota	Cyanophyceae	na	Synechococcales	Merismopediaceae	Synechocystis	unclassified Synechocystis
WP_223211266.1	GCF_000284455.1	chromosome	NC_017039.1	1882357	1883652	-	serine hydrolase			SYNPCCP_RS08940	1296	431	All2656	yes	24-25	Synechocystis sp. PCC 6803 substr. PCC-P	na	1080230	Complete Genome	Cyanobacteriota	Cyanophyceae	na	Synechococcales	Merismopediaceae	Synechocystis	unclassified Synechocystis
WP_015207500.1	GCF_000317535.1	chromosome	NC_019757.1	2338566	2340449	+	serine hydrolase			CYLST_RS09495	1884	627	All2656	yes	40-41	Cylindrospermum stagnale PCC 7417	reference genome	56107	Chromosome	Cyanobacteriota	Cyanophyceae	na	Nostocales	Nostocaceae	Cylindrospermum	Cylindrospermum stagnale
WP_010873199.1	GCF_000340785.1	chromosome	NC_020286.1	2209772	2210974	+	serine hydrolase			MYO_RS10440	1203	400	All2656	yes	24-25	Synechocystis sp. PCC 6803 GCF3	na	1148	Complete Genome	Cyanobacteriota	Cyanophyceae	na	Synechococcales	Merismopediaceae	Synechocystis	unclassified Synechocystis
WP_223211266.1	GCF_000340785.1	chromosome	NC_020286.1	1881798	1883093	-	serine hydrolase			MYO_RS08935	1296	431	All2656	yes	24-25	Synechocystis sp. PCC 6803 GCF3	na	1148	Complete Genome	Cyanobacteriota	Cyanophyceae	na	Synechococcales	Merismopediaceae	Synechocystis	unclassified Synechocystis
WP_023067023.1	GCF_000478195.2	unplaced scaffold	NZ_AUZM01000031.1	50637	51911	+	serine hydrolase			M595_RS14440	1275	424	All2656	yes	25-26	Lyngbya aestuarii BL J	reference genome	1348334	Contig	Cyanobacteriota	Cyanophyceae	Oscillatoriophycideae	Oscillatoriales	Microcoleaceae	Lyngbya	Lyngbya aestuarii
WP_028948191.1	GCF_000478825.2	chromosome	NZ_CP007542.1	1743641	1744846	+	serine hydrolase			D082_RS07865	1206	401	All2656	yes	24-25	Synechocystis sp. PCC 6714	na	1147	Complete Genome	Cyanobacteriota	Cyanophyceae	na	Synechococcales	Merismopediaceae	Synechocystis	unclassified Synechocystis
WP_023174414.1	GCF_000484535.1	chromosome	NC_022600.1	3105008	3106102	-	serine hydrolase			GKIL_RS14360	1095	364	All2656	yes	29-30	Gloeobacter kilaueensis JS1	reference genome	1183438	Complete Genome	Cyanobacteriota	Cyanophyceae	na	Gloeobacterales	Gloeobacteraceae	Gloeobacter	Gloeobacter kilaueensis
WP_023176018.1	GCF_000484535.1	chromosome	NC_022600.1	4612049	4613164	+	serine hydrolase domain-containing protein			GKIL_RS21440	1116	371	All2656	yes	29-30	Gloeobacter kilaueensis JS1	reference genome	1183438	Complete Genome	Cyanobacteriota	Cyanophyceae	na	Gloeobacterales	Gloeobacteraceae	Gloeobacter	Gloeobacter kilaueensis
WP_041243968.1	GCF_000484535.1	chromosome	NC_022600.1	3086202	3087296	+	serine hydrolase domain-containing protein			GKIL_RS14280	1095	364	All2656	yes	24-25	Gloeobacter kilaueensis JS1	reference genome	1183438	Complete Genome	Cyanobacteriota	Cyanophyceae	na	Gloeobacterales	Gloeobacteraceae	Gloeobacter	Gloeobacter kilaueensis
WP_239420404.1	GCF_000737535.1	chromosome	NZ_CP006269.1	911787	912965	-	serine hydrolase			KR100_RS04575	1179	392	All2656	yes	30-31	Synechococcus sp. KORDI-100	na	1280380	Complete Genome	Cyanobacteriota	Cyanophyceae	na	Synechococcales	Synechococcaceae	Synechococcus	unclassified Synechococcus
WP_038554562.1	GCF_000737595.1	chromosome	NZ_CP006271.1	1609204	1610589	-	serine hydrolase			KR52_RS08165	1386	461	All2656	yes	23-24	Synechococcus sp. KORDI-52	na	585425	Complete Genome	Cyanobacteriota	Cyanophyceae	na	Synechococcales	Synechococcaceae	Synechococcus	unclassified Synechococcus
WP_050045894.1	GCF_000760695.4	unplaced scaffold	NZ_JHEG04000001.1	4263500	4264831	+	serine hydrolase domain-containing protein			HC643_RS16980	1332	443	All2656	yes	27-28	Tolypothrix bouteillei VB521301	reference genome	1479485	Scaffold	Cyanobacteriota	Cyanophyceae	na	Nostocales	Tolypothrichaceae	Tolypothrix	Tolypothrix bouteillei
WP_010873199.1	GCF_001318385.1	chromosome	NZ_CP012832.1	2210395	2211597	+	serine hydrolase			AOY38_RS10425	1203	400	All2656	yes	24-25	Synechocystis sp. PCC 6803 GCF4	na	1148	Complete Genome	Cyanobacteriota	Cyanophyceae	na	Synechococcales	Merismopediaceae	Synechocystis	unclassified Synechocystis
WP_223211266.1	GCF_001318385.1	chromosome	NZ_CP012832.1	1882403	1883698	-	serine hydrolase domain-containing protein			AOY38_RS08915	1296	431	All2656	yes	24-25	Synechocystis sp. PCC 6803 GCF4	na	1148	Complete Genome	Cyanobacteriota	Cyanophyceae	na	Synechococcales	Merismopediaceae	Synechocystis	unclassified Synechocystis
WP_027843542.1	GCF_001456025.1	unplaced scaffold	NZ_LMTZ01000088.1	137939	139168	+	serine hydrolase			BC008_RS16630	1230	409	All2656	yes	26-27	Mastigocoleus testarum BC008	reference genome	371196	Contig	Cyanobacteriota	Cyanophyceae	na	Nostocales	Hapalosiphonaceae	Mastigocoleus	Mastigocoleus testarum
WP_058184506.1	GCF_001456025.1	unplaced scaffold	NZ_LMTZ01000141.1	23965	25377	-	serine hydrolase			BC008_RS37975	1413	470	All2656	yes	33-34	Mastigocoleus testarum BC008	reference genome	371196	Contig	Cyanobacteriota	Cyanophyceae	na	Nostocales	Hapalosiphonaceae	Mastigocoleus	Mastigocoleus testarum
WP_058184506.1	GCF_001456025.1	unplaced scaffold	NZ_LMTZ01000142.1	40709	42121	+	serine hydrolase			BC008_RS38320	1413	470	All2656	yes	33-34	Mastigocoleus testarum BC008	reference genome	371196	Contig	Cyanobacteriota	Cyanophyceae	na	Nostocales	Hapalosiphonaceae	Mastigocoleus	Mastigocoleus testarum
WP_006618663.1	GCF_001611905.1	chromosome	NZ_CP013008.1	438690	440063	-	serine hydrolase			AP285_RS02115	1374	457	All2656	yes	29-30	Arthrospira platensis YZ	na	299041	Chromosome	Cyanobacteriota	Cyanophyceae	Oscillatoriophycideae	Oscillatoriales	Microcoleaceae	Arthrospira	Arthrospira platensis
WP_232314966.1	GCF_001693255.1	chromosome	NZ_CP016474.1	2403481	2404677	+	serine hydrolase			AWQ21_RS11500	1197	398	All2656	yes	24-25	Picosynechococcus sp. PCC 7003	na	374981	Complete Genome	Cyanobacteriota	Cyanophyceae	Oscillatoriophycideae	Chroococcales	Geminocystaceae	Picosynechococcus	unclassified Picosynechococcus
WP_232318824.1	GCF_001693295.1	chromosome	NZ_CP016483.1	2767372	2768568	-	serine hydrolase			AWQ24_RS13275	1197	398	All2656	yes	24-25	Picosynechococcus sp. PCC 8807	na	195248	Complete Genome	Cyanobacteriota	Cyanophyceae	Oscillatoriophycideae	Chroococcales	Geminocystaceae	Picosynechococcus	unclassified Picosynechococcus
WP_071104731.1	GCF_001854205.2	chromosome	NZ_CP017708.2	4116090	4117475	+	serine hydrolase domain-containing protein			BJP36_RS17700	1386	461	All2656	yes	25-26	Moorena producens JHB	na	1454205	Complete Genome	Cyanobacteriota	Cyanophyceae	Oscillatoriophycideae	Oscillatoriales	Oscillatoriaceae	Moorena	Moorena producens
WP_229419947.1	GCF_001854205.2	chromosome	NZ_CP017708.2	1850886	1852058	-	serine hydrolase domain-containing protein			BJP36_RS08200	1173	390	All2656	yes	12-13	Moorena producens JHB	na	1454205	Complete Genome	Cyanobacteriota	Cyanophyceae	Oscillatoriophycideae	Oscillatoriales	Oscillatoriaceae	Moorena	Moorena producens
WP_073599136.1	GCF_001904635.1	unplaced scaffold	NZ_MRCB01000007.1	104471	105772	+	serine hydrolase domain-containing protein			NIES593_RS08330	1302	433	All2656	yes	39-40	Hydrococcus rivularis NIES-593	reference genome	1921803	Scaffold	Cyanobacteriota	Cyanophyceae	na	Pleurocapsales	Hydrococcaceae	Hydrococcus	Hydrococcus rivularis
WP_075900566.1	GCF_001942495.1	unplaced scaffold	NZ_MKZS01000001.1	4217296	4218183	+	serine hydrolase			BJP37_RS17225	888	295	All2656	yes	24-25	Moorena bouillonii PNG	reference genome	568701	Scaffold	Cyanobacteriota	Cyanophyceae	Oscillatoriophycideae	Oscillatoriales	Oscillatoriaceae	Moorena	Moorena bouillonii
WP_010996812.1	GCF_002368015.1	chromosome	NZ_AP018216.1	1329363	1330607	-	serine hydrolase			CA725_RS05235	1245	414	All2656	yes	24-25	Trichormus variabilis NIES-23	na	381306	Chromosome	Cyanobacteriota	Cyanophyceae	na	Nostocales	Nostocaceae	Trichormus	Trichormus variabilis
WP_096660800.1	GCF_002368095.1	chromosome	NZ_AP018227.1	8740335	8741501	-	serine hydrolase			CA729_RS34170	1167	388	All2656	yes	23-24	Calothrix parasitica NIES-267	na	381306	Chromosome	Cyanobacteriota	Cyanophyceae	na	Nostocales	Calotrichaceae	Calothrix	Calothrix parasitica
WP_096555619.1	GCF_002368335.1	chromosome	NZ_AP018288.1	4122932	4124815	+	serine hydrolase			CDC32_RS16270	1884	627	All2656	yes	40-41	Nostoc sp. NIES-4103	na	381306	Chromosome	Cyanobacteriota	Cyanophyceae	na	Nostocales	Nostocaceae	Nostoc	unclassified Nostoc
WP_073070321.1	GCF_003003695.1	unplaced scaffold	NZ_PVWG01000006.1	182631	183842	-	serine hydrolase domain-containing protein			C7B65_RS08180	1212	403	All2656	yes	36-37	Phormidesmis priestleyi ULC007	reference genome	1920490	Contig	Cyanobacteriota	Cyanophyceae	na	Leptolyngbyales	Leptolyngbyaceae	Phormidesmis	Phormidesmis priestleyi
WP_106258117.1	GCF_003003795.1	unplaced scaffold	NZ_PVWK01000110.1	32890	34044	+	serine hydrolase domain-containing protein			C7B82_RS20390	1155	384	All2656	yes	35-36	Stenomitos frigidus ULC18 GCF1	na	2107698	Scaffold	Cyanobacteriota	Cyanophyceae	na	Leptolyngbyales	Leptolyngbyaceae	Stenomitos	Stenomitos frigidus
WP_010873199.1	GCF_003015225.1	chromosome	NZ_CP028094.1	2213345	2214547	+	serine hydrolase			C7I86_RS10470	1203	400	All2656	yes	24-25	Synechocystis sp. IPPAS B-1465	na	2116702	Complete Genome	Cyanobacteriota	Cyanophyceae	na	Synechococcales	Merismopediaceae	Synechocystis	unclassified Synechocystis
WP_223211266.1	GCF_003015225.1	chromosome	NZ_CP028094.1	1884170	1885465	-	serine hydrolase			C7I86_RS08955	1296	431	All2656	yes	24-25	Synechocystis sp. IPPAS B-1465	na	2116702	Complete Genome	Cyanobacteriota	Cyanophyceae	na	Synechococcales	Merismopediaceae	Synechocystis	unclassified Synechocystis
WP_006618663.1	GCF_009176225.1	unplaced scaffold	NZ_BIMW01000035.1	12833	14206	+	serine hydrolase			GDL46_RS03935	1374	457	All2656	yes	29-30	Arthrospira platensis NIES-46	reference genome	1236695	Contig	Cyanobacteriota	Cyanophyceae	Oscillatoriophycideae	Oscillatoriales	Microcoleaceae	Arthrospira	Arthrospira platensis
WP_158200957.1	GCF_009792235.1	chromosome	NZ_CP046973.1	3544313	3545671	-	serine hydrolase			GQR42_RS17760	1359	452	All2656	yes	29-30	Microcystis aeruginosa FD4	na	2686288	Complete Genome	Cyanobacteriota	Cyanophyceae	Oscillatoriophycideae	Chroococcales	Microcystaceae	Microcystis	Microcystis aeruginosa
WP_172185584.1	GCF_013179805.1	unplaced scaffold	NZ_SRRZ01000008.1	88935	90737	-	serine hydrolase			E5S67_RS03670	1803	600	All2656	yes	42-43	Microcoleus asticus IPMA8	reference genome	2563858	Scaffold	Cyanobacteriota	Cyanophyceae	Oscillatoriophycideae	Oscillatoriales	Microcoleaceae	Microcoleus	Microcoleus asticus
WP_172190637.1	GCF_013179805.1	unplaced scaffold	NZ_SRRZ01000097.1	9916	11112	+	class C beta-lactamase	ampC		E5S67_RS22695	1197	398	All2656	yes	25-26	Microcoleus asticus IPMA8	reference genome	2563858	Scaffold	Cyanobacteriota	Cyanophyceae	Oscillatoriophycideae	Oscillatoriales	Microcoleaceae	Microcoleus	Microcoleus asticus
WP_181929706.1	GCF_014023275.1	chromosome	NZ_CP054698.1	7255989	7257272	+	serine hydrolase domain-containing protein			HUN01_RS33090	1284	427	All2656	yes	38-39	Nostoc edaphicum CCNP1411	reference genome	1472755	Complete Genome	Cyanobacteriota	Cyanophyceae	na	Nostocales	Nostocaceae	Nostoc	Nostoc edaphicum
WP_255487872.1	GCF_014279535.1	chromosome	NZ_CP047937.1	931555	932940	-	serine hydrolase			SynTAK9802_RS05405	1386	461	All2656	yes	24-25	Synechococcus sp. TAK9802	na	1442558	Complete Genome	Cyanobacteriota	Cyanophyceae	na	Synechococcales	Synechococcaceae	Synechococcus	unclassified Synechococcus
WP_255445822.1	GCF_014279615.1	chromosome	NZ_CP047944.1	1417580	1418965	+	serine hydrolase			SynRS9907_RS07690	1386	461	All2656	yes	22-23	Synechococcus sp. RS9907	na	221350	Complete Genome	Cyanobacteriota	Cyanophyceae	na	Synechococcales	Synechococcaceae	Synechococcus	unclassified Synechococcus
WP_255446268.1	GCF_014279635.1	chromosome	NZ_CP047949.1	1198500	1199885	-	serine hydrolase			SynRS9902_RS06525	1386	461	All2656	yes	22-23	Synechococcus sp. RS9902	na	221345	Complete Genome	Cyanobacteriota	Cyanophyceae	na	Synechococcales	Synechococcaceae	Synechococcus	unclassified Synechococcus
WP_186571552.1	GCF_014279755.1	chromosome	NZ_CP047951.1	702984	704153	-	serine hydrolase			SynPROSU1_RS03705	1170	389	All2656	yes	28-29	Synechococcus sp. PROS-U-1	na	1400866	Complete Genome	Cyanobacteriota	Cyanophyceae	na	Synechococcales	Synechococcaceae	Synechococcus	unclassified Synechococcus
WP_255444565.1	GCF_014279755.1	chromosome	NZ_CP047951.1	1425126	1426511	+	serine hydrolase			SynPROSU1_RS07795	1386	461	All2656	yes	25-26	Synechococcus sp. PROS-U-1	na	1400866	Complete Genome	Cyanobacteriota	Cyanophyceae	na	Synechococcales	Synechococcaceae	Synechococcus	unclassified Synechococcus
WP_186489702.1	GCF_014279975.1	chromosome	NZ_CP047936.1	1867342	1868592	+	serine hydrolase			SynBIOSU31_RS10175	1251	416	All2656	yes	30-31	Synechococcus sp. BIOS-U3-1	na	1400865	Complete Genome	Cyanobacteriota	Cyanophyceae	na	Synechococcales	Synechococcaceae	Synechococcus	unclassified Synechococcus
WP_255445580.1	GCF_014280075.1	chromosome	NZ_CP047950.1	1264707	1266092	+	serine hydrolase			SynA1562_RS07160	1386	461	All2656	yes	22-23	Synechococcus sp. A15-62	na	1050657	Complete Genome	Cyanobacteriota	Cyanophyceae	na	Synechococcales	Synechococcaceae	Synechococcus	unclassified Synechococcus
WP_255477505.1	GCF_014280115.1	chromosome	NZ_CP047938.1	1379628	1381013	+	serine hydrolase			SynA1544_RS07750	1386	461	All2656	yes	24-25	Synechococcus sp. A15-44	na	1050646	Complete Genome	Cyanobacteriota	Cyanophyceae	na	Synechococcales	Synechococcaceae	Synechococcus	unclassified Synechococcus
WP_190568363.1	GCF_014696625.1	unplaced scaffold	NZ_JACJQL010000022.1	104074	105315	+	serine hydrolase domain-containing protein			H6G14_RS16105	1242	413	All2656	yes	24-25	Nostoc parmelioides FACHB-3921	reference genome	2692909	Contig	Cyanobacteriota	Cyanophyceae	na	Nostocales	Nostocaceae	Nostoc	Nostoc parmelioides
WP_190832306.1	GCF_014698965.1	unplaced scaffold	NZ_JACXAE010000072.1	372933	374276	-	serine hydrolase domain-containing protein			ICL16_RS22745	1344	447	All2656	yes	27-28	Iningainema tapete BLCC-T55	reference genome	2748662	Scaffold	Cyanobacteriota	Cyanophyceae	na	Nostocales	Scytonemataceae	Iningainema	Iningainema tapete
WP_194030458.1	GCF_015207425.1	unplaced scaffold	NZ_JADEWZ010000024.1	22831	24153	+	serine hydrolase			IQ249_RS15825	1323	440	All2656	yes	36-37	Lusitaniella coriacea LEGE 07157	reference genome	945747	Contig	Cyanobacteriota	Cyanophyceae	na	Spirulinales	Lusitaniellaceae	Lusitaniella	Lusitaniella coriacea
WP_194019266.1	GCF_015207985.1	unplaced scaffold	NZ_JADEVV010000012.1	52724	53926	+	serine hydrolase domain-containing protein			IQ217_RS05950	1203	400	All2656	yes	24-25	Synechocystis salina LEGE 00031	reference genome	1828736	Contig	Cyanobacteriota	Cyanophyceae	na	Synechococcales	Merismopediaceae	Synechocystis	Synechocystis salina
WP_231605431.1	GCF_015840525.1	chromosome	NZ_CP060396.1	633685	634815	-	serine hydrolase			H8F26_RS03030	1131	376	All2656	yes	32-33	Synechococcus sp. CBW1006	na	1353138	Complete Genome	Cyanobacteriota	Cyanophyceae	na	Synechococcales	Synechococcaceae	Synechococcus	unclassified Synechococcus
WP_197211920.1	GCF_015840715.1	chromosome	NZ_CP060397.1	581259	582521	+	serine hydrolase			H8F25_RS02745	1263	420	All2656	yes	22-23	Synechococcus sp. CBW1004	na	1353136	Complete Genome	Cyanobacteriota	Cyanophyceae	na	Synechococcales	Synechococcaceae	Synechococcus	unclassified Synechococcus
WP_231594819.1	GCF_015841355.1	chromosome	NZ_CP064908.1	533935	535233	-	serine hydrolase			I1E95_RS02815	1299	432	All2656	yes	16-17	Synechococcus sp. CBW1107	na	2789857	Complete Genome	Cyanobacteriota	Cyanophyceae	na	Synechococcales	Synechococcaceae	Synechococcus	unclassified Synechococcus
WP_199249124.1	GCF_016446395.1	chromosome	NZ_CP051168.1	1923959	1925158	+	serine hydrolase			HEQ85_RS08425	1200	399	All2656	yes	26-27	Phormidium sp. ETS-05	na	222819	Complete Genome	Cyanobacteriota	Cyanophyceae	Oscillatoriophycideae	Oscillatoriales	Oscillatoriaceae	Phormidium	Phormidium sp.
WP_211626952.1	GCF_018128485.1	chromosome	NZ_CP070897.1	1843709	1844875	+	serine hydrolase domain-containing protein			JVX88_RS08750	1167	388	All2656	yes	19-20	Leptolyngbya sp. 7M	na	2812896	Chromosome	Cyanobacteriota	Cyanophyceae	na	Leptolyngbyales	Leptolyngbyaceae	Leptolyngbya	unclassified Leptolyngbya
WP_211627445.1	GCF_018128485.1	chromosome	NZ_CP070897.1	2411879	2413090	+	serine hydrolase domain-containing protein			JVX88_RS11585	1212	403	All2656	yes	20-21	Leptolyngbya sp. 7M	na	2812896	Chromosome	Cyanobacteriota	Cyanophyceae	na	Leptolyngbyales	Leptolyngbyaceae	Leptolyngbya	unclassified Leptolyngbya
WP_211627691.1	GCF_018128485.1	chromosome	NZ_CP070897.1	2682480	2683889	-	serine hydrolase domain-containing protein			JVX88_RS13030	1410	469	All2656	yes	27-28	Leptolyngbya sp. 7M	na	2812896	Chromosome	Cyanobacteriota	Cyanophyceae	na	Leptolyngbyales	Leptolyngbyaceae	Leptolyngbya	unclassified Leptolyngbya
WP_212720385.1	GCF_018282115.1	chromosome	NZ_CP054306.1	1085351	1086553	+	serine hydrolase			HTZ78_RS05280	1203	400	All2656	yes	24-25	Synechocystis sp. PCC 7338	na	2732530	Complete Genome	Cyanobacteriota	Cyanophyceae	na	Synechococcales	Merismopediaceae	Synechocystis	unclassified Synechocystis
WP_218081850.1	GCF_018389385.1	chromosome	NZ_CP062698.1	868664	869809	-	serine hydrolase			IL331_RS04040	1146	381	All2656	yes	27-28	Anthocerotibacter panamensis C109	reference genome	2778476	Complete Genome	Cyanobacteriota	Cyanophyceae	na	Gloeobacterales	Anthocerotibacteraceae	Anthocerotibacter	Anthocerotibacter panamensis
WP_010873199.1	GCF_018845095.1	chromosome	NZ_CP073017.1	2211409	2212611	+	serine hydrolase			KBZ93_RS10415	1203	400	All2656	yes	24-25	Synechocystis sp. PCC 6803 GCF5	na	1148	Complete Genome	Cyanobacteriota	Cyanophyceae	na	Synechococcales	Merismopediaceae	Synechocystis	unclassified Synechocystis
WP_223211266.1	GCF_018845095.1	chromosome	NZ_CP073017.1	1883417	1884712	-	serine hydrolase			KBZ93_RS08905	1296	431	All2656	yes	24-25	Synechocystis sp. PCC 6803 GCF5	na	1148	Complete Genome	Cyanobacteriota	Cyanophyceae	na	Synechococcales	Merismopediaceae	Synechocystis	unclassified Synechocystis
WP_223047166.1	GCF_019891175.1	chromosome	NZ_CP072600.1	5021868	5023151	-	serine hydrolase			J5X98_RS21725	1284	427	All2656	yes	25-26	Leptothermofonsia sichuanensis E412	reference genome	2016068	Complete Genome	Cyanobacteriota	Cyanophyceae	na	Leptolyngbyales	Leptolyngbyaceae	Leptothermofonsia	Leptothermofonsia sichuanensis
WP_212720385.1	GCF_019924095.1	chromosome	NZ_CP063659.1	3277518	3278720	-	serine hydrolase			IQE94_RS15455	1203	400	All2656	yes	24-25	Synechocystis sp. PCC 7339	na	2782213	Complete Genome	Cyanobacteriota	Cyanophyceae	na	Synechococcales	Merismopediaceae	Synechocystis	unclassified Synechocystis
WP_224345257.1	GCF_020091585.1	chromosome	NZ_CP083582.1	3408286	3409563	+	serine hydrolase			K9N68_RS16150	1278	425	All2656	yes	55-56	Kovacikia minuta CCNUW1	reference genome	2653194	Complete Genome	Cyanobacteriota	Cyanophyceae	na	Leptolyngbyales	Leptolyngbyaceae	Kovacikia	Kovacikia minuta
WP_226573922.1	GCF_020521235.1	unplaced scaffold	NZ_BLAY01000003.1	101465	102868	-	serine hydrolase			MiSe_RS02225	1404	467	All2656	yes	21-22	Microseira wollei NIES-4236	reference genome	2530354	Contig	Cyanobacteriota	Cyanophyceae	Oscillatoriophycideae	Aerosakkonematales	Aerosakkonemataceae	Microseira	Microseira wollei
WP_229487068.1	GCF_020829495.1	unplaced scaffold	NZ_JAIVFQ010000043.1	31474	32763	+	serine hydrolase			LC586_RS23465	1290	429	All2656	yes	34-35	Nostoc favosum CHAB5714	reference genome	2780399	Scaffold	Cyanobacteriota	Cyanophyceae	na	Nostocales	Nostocaceae	Nostoc	Nostoc favosum
WP_229498113.1	GCF_020829645.1	unplaced scaffold	NZ_JAIVFS010000061.1	28394	29683	+	serine hydrolase			LC653_RS29025	1290	429	All2656	yes	34-35	Nostoc mirabile CHAB5784	reference genome	2780401	Scaffold	Cyanobacteriota	Cyanophyceae	na	Nostocales	Nostocaceae	Nostoc	Nostoc mirabile
WP_230840107.1	GCF_021018745.1	chromosome	NZ_CP063845.1	3125831	3126856	-	serine hydrolase domain-containing protein			ISF26_RS15005	1026	341	All2656	yes	32-33	Gloeobacter morelensis MG652769	reference genome	2781736	Complete Genome	Cyanobacteriota	Cyanophyceae	na	Gloeobacterales	Gloeobacteraceae	Gloeobacter	Gloeobacter morelensis
WP_237995607.1	GCF_022063185.1	chromosome	NZ_CP091913.1	3116176	3117420	-	serine hydrolase domain-containing protein			L6494_RS13265	1245	414	All2656	yes	24-25	Nostoc sp. UHCC 0870	na	2914041	Complete Genome	Cyanobacteriota	Cyanophyceae	na	Nostocales	Nostocaceae	Nostoc	unclassified Nostoc
WP_239730118.1	GCF_022376295.1	chromosome	NZ_CP060140.1	1001847	1003097	-	serine hydrolase domain-containing protein			BDGGKGIB_RS04135	1251	416	All2656	yes	24-25	Nodularia sphaerocarpa UHCC 0038	reference genome	2761619	Complete Genome	Cyanobacteriota	Cyanophyceae	na	Nostocales	Nodulariaceae	Nodularia	Nodularia sphaerocarpa
WP_010873199.1	GCF_022869765.1	chromosome	NZ_CP094998.1	2210145	2211347	+	serine hydrolase			MT986_RS10470	1203	400	All2656	yes	24-25	Synechocystis sp. PCC 6803 GCF6	na	1148	Complete Genome	Cyanobacteriota	Cyanophyceae	na	Synechococcales	Merismopediaceae	Synechocystis	unclassified Synechocystis
WP_223211266.1	GCF_022869765.1	chromosome	NZ_CP094998.1	1882147	1883442	-	serine hydrolase			MT986_RS08945	1296	431	All2656	yes	24-25	Synechocystis sp. PCC 6803 GCF6	na	1148	Complete Genome	Cyanobacteriota	Cyanophyceae	na	Synechococcales	Merismopediaceae	Synechocystis	unclassified Synechocystis
WP_263744926.1	GCF_025753815.1	unplaced scaffold	NZ_JAOWRF010000113.1	7210	8364	-	serine hydrolase			OGM63_RS07715	1155	384	All2656	yes	36-37	Plectonema radiosum NIES-515	reference genome	2986073	Scaffold	Cyanobacteriota	Cyanophyceae	Oscillatoriophycideae	Oscillatoriales	Microcoleaceae	Plectonema	Plectonema radiosum
WP_323220525.1	GCF_034932365.1	unplaced scaffold	NZ_JAYGHR010000063.1	154861	156162	-	serine hydrolase domain-containing protein			VB836_RS15735	1302	433	All2656	yes	30-31	Limnoraphis robusta BA-68 BA1	reference genome	3110303	Scaffold	Cyanobacteriota	Cyanophyceae	Oscillatoriophycideae	Oscillatoriales	Sirenicapillariaceae	Limnoraphis	Limnoraphis robusta
WP_083624797.1	GCF_900010725.2	unplaced scaffold	NZ_LR734877.1	568281	569639	-	serine hydrolase			PL8927_RS19140	1359	452	All2656	yes	31-32	Planktothrix serta PCC 8927	reference genome	671068	Scaffold	Cyanobacteriota	Cyanophyceae	Oscillatoriophycideae	Oscillatoriales	Microcoleaceae	Planktothrix	Planktothrix serta
WP_087066996.1	GCF_900088535.1	chromosome	NZ_LT578417.1	324446	325795	-	serine hydrolase			CBM981_RS01690	1350	449	All2656	yes	24-25	Cyanobium sp. NIES-981	na	1851505	Complete Genome	Cyanobacteriota	Cyanophyceae	na	Synechococcales	Prochlorococcaceae	Cyanobium	unclassified Cyanobium
WP_106258117.1	GCF_963877135.1	unplaced scaffold	NZ_CAWNSW010000044.1	32890	34044	+	serine hydrolase domain-containing protein			AACT95_RS09430	1155	384	All2656	yes	35-36	Stenomitos frigidus ULC18 GCF2	reference genome	2107698	Scaffold	Cyanobacteriota	Cyanophyceae	na	Leptolyngbyales	Leptolyngbyaceae	Stenomitos	Stenomitos frigidus
WP_010995835.1	GCF_000009705.1	chromosome	NC_003272.1	1987791	1989254	+	D-alanyl-D-alanine carboxypeptidase/D-alanyl-D-alanine-endopeptidase	dacB		PCC7120DELTA_RS10135	1464	487	Alr1666	yes	27-28	Nostoc sp. PCC 7120 FACHB-418	na	103690	Complete Genome	Cyanobacteriota	Cyanophyceae	na	Nostocales	Nostocaceae	Nostoc	unclassified Nostoc
WP_010872884.1	GCF_000009725.1	chromosome	NC_000911.1	1846949	1848241	-	D-alanyl-D-alanine carboxypeptidase/D-alanyl-D-alanine-endopeptidase			SGL_RS10615	1293	430	Alr1666	yes	24-25	Synechocystis sp. PCC 6803 GCF1	na	1148	Complete Genome	Cyanobacteriota	Cyanophyceae	na	Synechococcales	Merismopediaceae	Synechocystis	unclassified Synechocystis
WP_223211369.1	GCF_000009725.1	chromosome	NC_000911.1	1684961	1685872	+	D-alanyl-D-alanine carboxypeptidase/D-alanyl-D-alanine-endopeptidase	dacB		SGL_RS09795	912	303	Alr1666	yes	28-29	Synechocystis sp. PCC 6803 GCF1	na	1148	Complete Genome	Cyanobacteriota	Cyanophyceae	na	Synechococcales	Merismopediaceae	Synechocystis	unclassified Synechocystis
WP_012265215.1	GCF_000010625.1	chromosome	NC_010296.1	1747675	1748967	+	D-alanyl-D-alanine carboxypeptidase			MAE_RS08535	1293	430	Alr1666	yes	21-22	Microcystis aeruginosa NIES-843	na	449447	Complete Genome	Cyanobacteriota	Cyanophyceae	Oscillatoriophycideae	Chroococcales	Microcystaceae	Microcystis	Microcystis aeruginosa
WP_012267188.1	GCF_000010625.1	chromosome	NC_010296.1	4253166	4254590	+	D-alanyl-D-alanine carboxypeptidase/D-alanyl-D-alanine-endopeptidase	dacB		MAE_RS20070	1425	474	Alr1666	yes	28-29	Microcystis aeruginosa NIES-843	na	449447	Complete Genome	Cyanobacteriota	Cyanophyceae	Oscillatoriophycideae	Chroococcales	Microcystaceae	Microcystis	Microcystis aeruginosa
WP_012267679.1	GCF_000010625.1	chromosome	NC_010296.1	4889632	4890519	-	D-alanyl-D-alanine carboxypeptidase/D-alanyl-D-alanine-endopeptidase	dacB		MAE_RS23165	888	295	Alr1666	yes	27-28	Microcystis aeruginosa NIES-843	na	449447	Complete Genome	Cyanobacteriota	Cyanophyceae	Oscillatoriophycideae	Chroococcales	Microcystaceae	Microcystis	Microcystis aeruginosa
WP_011057215.1	GCF_000011345.1	chromosome	NC_004113.1	1442332	1443729	-	D-alanyl-D-alanine carboxypeptidase/D-alanyl-D-alanine-endopeptidase	dacB		TLL_RS06980	1398	465	Alr1666	yes	24-25	Thermosynechococcus vestitus BP-1	reference genome	197221	Complete Genome	Cyanobacteriota	Cyanophyceae	na	Acaryochloridales	Thermosynechococcaceae	Thermosynechococcus	Thermosynechococcus vestitus
WP_011130098.1	GCF_000011485.1	chromosome	NC_005071.1	779074	780393	+	D-alanyl-D-alanine carboxypeptidase/D-alanyl-D-alanine-endopeptidase			AKG35_RS03760	1320	439	Alr1666	yes	36-37	Prochlorococcus marinus str. MIT 9313	na	74547	Complete Genome	Cyanobacteriota	Cyanophyceae	na	Synechococcales	Prochlorococcaceae	Prochlorococcus	Prochlorococcus marinus
WP_011293859.1	GCF_000012465.1	chromosome	NC_007335.2	865585	866820	+	D-alanyl-D-alanine carboxypeptidase			PMN2A_RS04560	1236	411	Alr1666	yes	21-22	Prochlorococcus marinus str. NATL2A	na	59920	Complete Genome	Cyanobacteriota	Cyanophyceae	na	Synechococcales	Prochlorococcaceae	Prochlorococcus	Prochlorococcus marinus
WP_041424982.1	GCF_000012505.1	chromosome	NC_007513.1	1073637	1074959	+	D-alanyl-D-alanine carboxypeptidase/D-alanyl-D-alanine-endopeptidase	dacB		SYNCC9902_RS05575	1323	440	Alr1666	yes	20-21	Synechococcus sp. CC9902	na	316279	Complete Genome	Cyanobacteriota	Cyanophyceae	na	Synechococcales	Synechococcaceae	Synechococcus	unclassified Synechococcus
WP_071818121.1	GCF_000012525.1	chromosome	NC_007604.1	2007533	2008990	+	D-alanyl-D-alanine carboxypeptidase/D-alanyl-D-alanine-endopeptidase	dacB		SYNPCC7942_RS09815	1458	485	Alr1666	yes	41-42	Synechococcus elongatus PCC 7942 GCF1	na	1140	Complete Genome	Cyanobacteriota	Cyanophyceae	na	Synechococcales	Synechococcaceae	Synechococcus	Synechococcus elongatus
WP_011364339.1	GCF_000012625.1	chromosome	NC_007516.1	1281906	1283213	-	D-alanyl-D-alanine carboxypeptidase/D-alanyl-D-alanine-endopeptidase	dacB		SYNCC9605_RS06855	1308	435	Alr1666	yes	20-21	Synechococcus sp. CC9605	na	110662	Complete Genome	Cyanobacteriota	Cyanophyceae	na	Synechococcales	Synechococcaceae	Synechococcus	unclassified Synechococcus
WP_011428957.1	GCF_000013205.1	chromosome	NC_007775.1	30915	32189	+	D-alanyl-D-alanine carboxypeptidase			CYA_RS00150	1275	424	Alr1666	yes	40-41	Synechococcus sp. JA-3-3Ab	na	321327	Complete Genome	Cyanobacteriota	Cyanophyceae	na	Synechococcales	Synechococcaceae	Synechococcus	unclassified Synechococcus
WP_011619289.1	GCF_000014585.1	chromosome	NC_008319.1	1245168	1246445	-	D-alanyl-D-alanine carboxypeptidase/D-alanyl-D-alanine-endopeptidase	dacB		SYNC_RS06340	1278	425	Alr1666	yes	22-23	Synechococcus sp. CC9311	na	64471	Complete Genome	Cyanobacteriota	Cyanophyceae	na	Synechococcales	Synechococcaceae	Synechococcus	unclassified Synechococcus
WP_011823682.1	GCF_000015685.1	chromosome	NC_008819.1	919287	920522	+	D-alanyl-D-alanine carboxypeptidase			NATL1_RS04760	1236	411	Alr1666	yes	21-22	Prochlorococcus marinus str. NATL1A	na	167555	Complete Genome	Cyanobacteriota	Cyanophyceae	na	Synechococcales	Prochlorococcaceae	Prochlorococcus	Prochlorococcus marinus
WP_011826137.1	GCF_000015705.1	chromosome	NC_008820.1	1301260	1302579	-	D-alanyl-D-alanine carboxypeptidase			P9303_RS06395	1320	439	Alr1666	yes	36-37	Prochlorococcus marinus str. MIT 9303	na	59922	Complete Genome	Cyanobacteriota	Cyanophyceae	na	Synechococcales	Prochlorococcaceae	Prochlorococcus	Prochlorococcus marinus
WP_009545593.1	GCF_000017845.1	chromosome	NC_010546.1	1794625	1796106	-	D-alanyl-D-alanine carboxypeptidase/D-alanyl-D-alanine-endopeptidase	dacB		CCE_RS08415	1482	493	Alr1666	yes	30-31	Crocosphaera subtropica ATCC 51142	reference genome	43989	Complete Genome	Cyanobacteriota	Cyanophyceae	Oscillatoriophycideae	Chroococcales	Aphanothecaceae	Crocosphaera	Crocosphaera subtropica
WP_012162357.1	GCF_000018105.1	chromosome	NC_009925.1	1819143	1820609	-	D-alanyl-D-alanine carboxypeptidase/D-alanyl-D-alanine-endopeptidase	dacB		AM1_RS08185	1467	488	Alr1666	yes	24-25	Acaryochloris marina MBIC11017	reference genome	329726	Complete Genome	Cyanobacteriota	Cyanophyceae	na	Acaryochloridales	Acaryochloridaceae	Acaryochloris	Acaryochloris marina
WP_012162795.1	GCF_000018105.1	chromosome	NC_009925.1	2310633	2311913	+	D-alanyl-D-alanine carboxypeptidase			AM1_RS10380	1281	426	Alr1666	yes	21-22	Acaryochloris marina MBIC11017	reference genome	329726	Complete Genome	Cyanobacteriota	Cyanophyceae	na	Acaryochloridales	Acaryochloridaceae	Acaryochloris	Acaryochloris marina
WP_194290190.1	GCF_000018105.1	plasmid	NC_009927.1	122386	123330	+	D-alanyl-D-alanine carboxypeptidase/D-alanyl-D-alanine-endopeptidase	dacB		AM1_RS31070	945	314	Alr1666	yes	39-40	Acaryochloris marina MBIC11017	reference genome	329726	Complete Genome	Cyanobacteriota	Cyanophyceae	na	Acaryochloridales	Acaryochloridaceae	Acaryochloris	Acaryochloris marina
WP_012195432.1	GCF_000018585.1	chromosome	NC_009976.1	774280	775536	+	D-alanyl-D-alanine carboxypeptidase			P9211_RS04285	1257	418	Alr1666	yes	23-24	Prochlorococcus marinus str. MIT 9211	na	93059	Chromosome	Cyanobacteriota	Cyanophyceae	na	Synechococcales	Prochlorococcaceae	Prochlorococcus	Prochlorococcus marinus
WP_012306444.1	GCF_000019485.1	chromosome	NC_010475.1	841805	843244	-	D-alanyl-D-alanine carboxypeptidase/D-alanyl-D-alanine-endopeptidase	dacB		SYNPCC7002_RS04075	1440	479	Alr1666	yes	29-30	Picosynechococcus sp. PCC 7002	na	32049	Complete Genome	Cyanobacteriota	Cyanophyceae	Oscillatoriophycideae	Chroococcales	Geminocystaceae	Picosynechococcus	unclassified Picosynechococcus
WP_041443341.1	GCF_000019485.1	chromosome	NC_010475.1	556553	557848	+	D-alanyl-D-alanine carboxypeptidase			SYNPCC7002_RS02620	1296	431	Alr1666	yes	21-22	Picosynechococcus sp. PCC 7002	na	32049	Complete Genome	Cyanobacteriota	Cyanophyceae	Oscillatoriophycideae	Chroococcales	Geminocystaceae	Picosynechococcus	unclassified Picosynechococcus
WP_012408416.1	GCF_000020025.1	chromosome	NC_010628.1	2124568	2126031	-	D-alanyl-D-alanine carboxypeptidase/D-alanyl-D-alanine-endopeptidase	dacB		NPUN_RS08800	1464	487	Alr1666	yes	27-28	Nostoc punctiforme PCC 73102	reference genome	63737	Complete Genome	Cyanobacteriota	Cyanophyceae	na	Nostocales	Nostocaceae	Nostoc	Nostoc punctiforme
WP_012594224.1	GCF_000021805.1	chromosome	NC_011726.1	913946	914827	-	D-alanyl-D-alanine carboxypeptidase/D-alanyl-D-alanine-endopeptidase	dacB		PCC8801_RS04270	882	293	Alr1666	yes	27-28	Rippkaea orientalis PCC 8801	reference genome	41431	Complete Genome	Cyanobacteriota	Cyanophyceae	Oscillatoriophycideae	Chroococcales	Aphanothecaceae	Rippkaea	Rippkaea orientalis
WP_015954407.1	GCF_000021825.1	chromosome	NC_011729.1	2655414	2656304	-	D-alanyl-D-alanine carboxypeptidase/D-alanyl-D-alanine-endopeptidase	dacB		PCC7424_RS11680	891	296	Alr1666	yes	28-29	Gloeothece citriformis PCC 7424	reference genome	65393	Complete Genome	Cyanobacteriota	Cyanophyceae	Oscillatoriophycideae	Chroococcales	Aphanothecaceae	Gloeothece	Gloeothece citriformis
WP_015956285.1	GCF_000021825.1	chromosome	NC_011729.1	4806482	4807909	+	D-alanyl-D-alanine carboxypeptidase/D-alanyl-D-alanine-endopeptidase	dacB		PCC7424_RS21310	1428	475	Alr1666	yes	25-26	Gloeothece citriformis PCC 7424	reference genome	65393	Complete Genome	Cyanobacteriota	Cyanophyceae	Oscillatoriophycideae	Chroococcales	Aphanothecaceae	Gloeothece	Gloeothece citriformis
WP_236608131.1	GCF_000025125.1	chromosome	NC_013771.1	126451	127341	-	D-alanyl-D-alanine carboxypeptidase			UCYN_RS00540	891	296	Alr1666	yes	28-29	Candidatus Atelocyanobacterium thalassa isolate ALOHA	reference genome	1453429	Complete Genome	Cyanobacteriota	Cyanophyceae	Oscillatoriophycideae	Chroococcales	Aphanothecaceae	Candidatus Atelocyanobacterium	Candidatus Atelocyanobacterium thalassa
WP_011933172.1	GCF_000063505.1	chromosome	NC_009481.1	1157681	1158991	+	D-Ala-D-Ala carboxypeptidase			SYNWH7803_RS06235	1311	436	Alr1666	yes	21-22	Synechococcus sp. WH 7803	na	13642	Complete Genome	Cyanobacteriota	Cyanophyceae	na	Synechococcales	Synechococcaceae	Synechococcus	unclassified Synechococcus
WP_011935611.1	GCF_000063525.1	chromosome	NC_009482.1	1052188	1053507	+	D-Ala-D-Ala carboxypeptidase			SYNRCC307_RS05655	1320	439	Alr1666	yes	20-21	Synechococcus sp. RCC307	na	13654	Complete Genome	Cyanobacteriota	Cyanophyceae	na	Synechococcales	Synechococcaceae	Synechococcus	unclassified Synechococcus
WP_013322155.1	GCF_000147335.1	chromosome	NC_014501.1	2293865	2295343	-	D-alanyl-D-alanine carboxypeptidase/D-alanyl-D-alanine-endopeptidase	dacB		CYAN7822_RS10080	1479	492	Alr1666	yes	30-31	Gloeothece verrucosa PCC 7822	reference genome	497965	Complete Genome	Cyanobacteriota	Cyanophyceae	Oscillatoriophycideae	Chroococcales	Aphanothecaceae	Gloeothece	Gloeothece verrucosa
WP_013322809.1	GCF_000147335.1	chromosome	NC_014501.1	3046286	3047578	-	D-alanyl-D-alanine carboxypeptidase			CYAN7822_RS13390	1293	430	Alr1666	yes	26-27	Gloeothece verrucosa PCC 7822	reference genome	497965	Complete Genome	Cyanobacteriota	Cyanophyceae	Oscillatoriophycideae	Chroococcales	Aphanothecaceae	Gloeothece	Gloeothece verrucosa
WP_006105796.1	GCF_000155555.1	unplaced scaffold	NZ_DS989874.1	85686	87233	-	D-alanyl-D-alanine carboxypeptidase/D-alanyl-D-alanine-endopeptidase	dacB		MC7420_RS31845	1548	515	Alr1666	yes	45-46	Coleofasciculus chthonoplastes PCC 7420	reference genome	118168	Scaffold	Cyanobacteriota	Cyanophyceae	na	Coleofasciculales	Coleofasciculaceae	Coleofasciculus	Coleofasciculus chthonoplastes
WP_157453314.1	GCF_000155555.1	unplaced scaffold	NZ_DS989860.1	147058	147951	-	D-alanyl-D-alanine carboxypeptidase			MC7420_RS24755	894	297	Alr1666	yes	33-34	Coleofasciculus chthonoplastes PCC 7420	reference genome	118168	Scaffold	Cyanobacteriota	Cyanophyceae	na	Coleofasciculales	Coleofasciculaceae	Coleofasciculus	Coleofasciculus chthonoplastes
WP_010308538.1	GCF_000179235.2	chromosome	NZ_CP039373.1	493511	494806	+	D-alanyl-D-alanine carboxypeptidase			CB0101_RS02735	1296	431	Alr1666	yes	21-22	Synechococcus sp. CB0101	na	232348	Complete Genome	Cyanobacteriota	Cyanophyceae	na	Synechococcales	Synechococcaceae	Synechococcus	unclassified Synechococcus
WP_011128114.1	GCF_000195975.1	chromosome	NC_005070.1	1244776	1246092	-	D-alanyl-D-alanine carboxypeptidase/D-alanyl-D-alanine-endopeptidase	dacB		TX72_RS06265	1317	438	Alr1666	yes	23-24	Parasynechococcus marenigrum WH 8102	reference genome	84588	Complete Genome	Cyanobacteriota	Cyanophyceae	na	Synechococcales	Prochlorococcaceae	Parasynechococcus	Parasynechococcus marenigrum
WP_011317540.1	GCF_000204075.1	chromosome	NC_007413.1	850898	852361	+	D-alanyl-D-alanine carboxypeptidase/D-alanyl-D-alanine-endopeptidase	dacB		AVA_RS03385	1464	487	Alr1666	yes	27-28	Trichormus variabilis ATCC 29413	na	240292	Complete Genome	Cyanobacteriota	Cyanophyceae	na	Nostocales	Nostocaceae	Trichormus	Trichormus variabilis
WP_014274181.1	GCF_000210375.1	chromosome	NC_016640.1	474361	475785	-	D-alanyl-D-alanine carboxypeptidase/D-alanyl-D-alanine-endopeptidase	dacB		NIES39_RS02300	1425	474	Alr1666	yes	21-22	Arthrospira platensis NIES-39	na	42161	Chromosome	Cyanobacteriota	Cyanophyceae	Oscillatoriophycideae	Oscillatoriales	Microcoleaceae	Arthrospira	Arthrospira platensis
WP_008185355.1	GCF_000211815.1	unplaced scaffold	NZ_GL890927.1	135335	136267	-	D-alanyl-D-alanine carboxypeptidase/D-alanyl-D-alanine-endopeptidase	dacB		LYNGBM3L_RS16205	933	310	Alr1666	yes	32-33	Moorena producens 3L	reference genome	489825	Scaffold	Cyanobacteriota	Cyanophyceae	Oscillatoriophycideae	Oscillatoriales	Oscillatoriaceae	Moorena	Moorena producens
WP_008191445.1	GCF_000211815.1	unplaced scaffold	NZ_GL890973.1	196560	198146	+	D-alanyl-D-alanine carboxypeptidase/D-alanyl-D-alanine-endopeptidase	dacB		LYNGBM3L_RS32530	1587	528	Alr1666	yes	31-32	Moorena producens 3L	reference genome	489825	Scaffold	Cyanobacteriota	Cyanophyceae	Oscillatoriophycideae	Oscillatoriales	Oscillatoriaceae	Moorena	Moorena producens
WP_009459592.1	GCF_000231365.1	unplaced scaffold	NZ_AGIZ01000015.1	35159	36613	+	D-alanyl-D-alanine carboxypeptidase/D-alanyl-D-alanine-endopeptidase	dacB		FJSC11DRAFT_RS19935	1455	484	Alr1666	yes	27-28	Fischerella thermalis JSC-11	reference genome	741277	Contig	Cyanobacteriota	Cyanophyceae	na	Nostocales	Hapalosiphonaceae	Fischerella	Fischerella thermalis
WP_007304472.1	GCF_000235665.1	unplaced scaffold	NZ_AESD01000226.1	339	1268	+	D-alanyl-D-alanine carboxypeptidase/D-alanyl-D-alanine-endopeptidase		88765258	CWATWH0003_RS06895	930	309	Alr1666	yes	27-28	Crocosphaera watsonii WH 0003	reference genome	423471	Contig	Cyanobacteriota	Cyanophyceae	Oscillatoriophycideae	Chroococcales	Aphanothecaceae	Crocosphaera	Crocosphaera watsonii
WP_007312211.1	GCF_000235665.1	unplaced scaffold	NZ_AESD01000650.1	12139	13614	-	D-alanyl-D-alanine carboxypeptidase/D-alanyl-D-alanine-endopeptidase	dacB	88767740	CWATWH0003_RS20435	1476	491	Alr1666	yes	30-31	Crocosphaera watsonii WH 0003	reference genome	423471	Contig	Cyanobacteriota	Cyanophyceae	Oscillatoriophycideae	Chroococcales	Aphanothecaceae	Crocosphaera	Crocosphaera watsonii
WP_010872884.1	GCF_000270265.1	chromosome	NC_017277.1	1845766	1847058	-	D-alanyl-D-alanine carboxypeptidase/D-alanyl-D-alanine-endopeptidase			SYNGTS_RS08755	1293	430	Alr1666	yes	24-25	Synechocystis sp. PCC 6803 GCF2	na	1148	Complete Genome	Cyanobacteriota	Cyanophyceae	na	Synechococcales	Merismopediaceae	Synechocystis	unclassified Synechocystis
WP_223211369.1	GCF_000270265.1	chromosome	NC_017277.1	1683778	1684689	+	D-alanyl-D-alanine carboxypeptidase/D-alanyl-D-alanine-endopeptidase	dacB		SYNGTS_RS07935	912	303	Alr1666	yes	28-29	Synechocystis sp. PCC 6803 GCF2	na	1148	Complete Genome	Cyanobacteriota	Cyanophyceae	na	Synechococcales	Merismopediaceae	Synechocystis	unclassified Synechocystis
WP_010872884.1	GCF_000284135.1	chromosome	NC_017038.1	1845868	1847160	-	D-alanyl-D-alanine carboxypeptidase/D-alanyl-D-alanine-endopeptidase			SYNGTI_RS08735	1293	430	Alr1666	yes	24-25	Synechocystis sp. PCC 6803 substr. GT-I	na	1080228	Complete Genome	Cyanobacteriota	Cyanophyceae	na	Synechococcales	Merismopediaceae	Synechocystis	unclassified Synechocystis
WP_223211369.1	GCF_000284135.1	chromosome	NC_017038.1	1683880	1684791	+	D-alanyl-D-alanine carboxypeptidase/D-alanyl-D-alanine-endopeptidase	dacB		SYNGTI_RS07905	912	303	Alr1666	yes	28-29	Synechocystis sp. PCC 6803 substr. GT-I	na	1080228	Complete Genome	Cyanobacteriota	Cyanophyceae	na	Synechococcales	Merismopediaceae	Synechocystis	unclassified Synechocystis
WP_010872884.1	GCF_000284215.1	chromosome	NC_017052.1	1845965	1847257	-	D-alanyl-D-alanine carboxypeptidase/D-alanyl-D-alanine-endopeptidase			SYNPCCN_RS08780	1293	430	Alr1666	yes	24-25	Synechocystis sp. PCC 6803 substr. PCC-N	na	1080229	Complete Genome	Cyanobacteriota	Cyanophyceae	na	Synechococcales	Merismopediaceae	Synechocystis	unclassified Synechocystis
WP_223211369.1	GCF_000284215.1	chromosome	NC_017052.1	1683977	1684888	+	D-alanyl-D-alanine carboxypeptidase/D-alanyl-D-alanine-endopeptidase	dacB		SYNPCCN_RS07950	912	303	Alr1666	yes	28-29	Synechocystis sp. PCC 6803 substr. PCC-N	na	1080229	Complete Genome	Cyanobacteriota	Cyanophyceae	na	Synechococcales	Merismopediaceae	Synechocystis	unclassified Synechocystis
WP_010872884.1	GCF_000284455.1	chromosome	NC_017039.1	1845977	1847269	-	D-alanyl-D-alanine carboxypeptidase/D-alanyl-D-alanine-endopeptidase			SYNPCCP_RS08790	1293	430	Alr1666	yes	24-25	Synechocystis sp. PCC 6803 substr. PCC-P	na	1080230	Complete Genome	Cyanobacteriota	Cyanophyceae	na	Synechococcales	Merismopediaceae	Synechocystis	unclassified Synechocystis
WP_223211369.1	GCF_000284455.1	chromosome	NC_017039.1	1683989	1684900	+	D-alanyl-D-alanine carboxypeptidase/D-alanyl-D-alanine-endopeptidase	dacB		SYNPCCP_RS07960	912	303	Alr1666	yes	28-29	Synechocystis sp. PCC 6803 substr. PCC-P	na	1080230	Complete Genome	Cyanobacteriota	Cyanophyceae	na	Synechococcales	Merismopediaceae	Synechocystis	unclassified Synechocystis
WP_017297599.1	GCF_000309385.1	unplaced scaffold	NZ_JH976537.1	1303462	1304943	+	D-alanyl-D-alanine carboxypeptidase/D-alanyl-D-alanine-endopeptidase	dacB		LEPTO7104_RS0105735	1482	493	Alr1666	yes	28-29	Nodosilinea nodulosa PCC 7104	reference genome	118166	Scaffold	Cyanobacteriota	Cyanophyceae	na	Nodosilineales	Nodosilineaceae	Nodosilinea	Nodosilinea nodulosa
WP_009556041.1	GCF_000309945.1	chromosome	NZ_CM001633.1	1906742	1908244	-	D-alanyl-D-alanine carboxypeptidase/D-alanyl-D-alanine-endopeptidase	dacB		OSCCYDRAFT_RS08335	1503	500	Alr1666	yes	26-27	Leptolyngbyaceae cyanobacterium JSC-12	na	66005	Chromosome	Cyanobacteriota	Cyanophyceae	na	Leptolyngbyales	Leptolyngbyaceae	unclassified Leptolyngbyaceae
WP_015079127.1	GCF_000312705.1	chromosome	NC_019427.1	1330185	1331648	+	D-alanyl-D-alanine carboxypeptidase/D-alanyl-D-alanine-endopeptidase	dacB		ANA_RS05830	1464	487	Alr1666	yes	27-28	Anabaena sp. 90	na	46234	Complete Genome	Cyanobacteriota	Cyanophyceae	na	Nostocales	Nostocaceae	Anabaena	unclassified Anabaena
WP_017304653.1	GCF_000314005.1	unplaced scaffold	NZ_JH980292.1	2196573	2197985	-	D-alanyl-D-alanine carboxypeptidase/D-alanyl-D-alanine-endopeptidase	dacB		SPI9445_RS25095	1413	470	Alr1666	yes	21-22	Spirulina subsalsa PCC 9445	reference genome	1173029	Scaffold	Cyanobacteriota	Cyanophyceae	na	Spirulinales	Spirulinaceae	Spirulina	Spirulina subsalsa
WP_017306622.1	GCF_000314005.1	unplaced scaffold	NZ_JH980292.1	4449926	4450807	+	D-alanyl-D-alanine carboxypeptidase/D-alanyl-D-alanine-endopeptidase	dacB		SPI9445_RS0120315	882	293	Alr1666	yes	23-24	Spirulina subsalsa PCC 9445	reference genome	1173029	Scaffold	Cyanobacteriota	Cyanophyceae	na	Spirulinales	Spirulinaceae	Spirulina	Spirulina subsalsa
WP_100227085.1	GCF_000314005.1	unplaced scaffold	NZ_JH980292.1	2891907	2892833	+	D-alanyl-D-alanine carboxypeptidase/D-alanyl-D-alanine-endopeptidase	dacB		SPI9445_RS0113185	927	308	Alr1666	yes	32-33	Spirulina subsalsa PCC 9445	reference genome	1173029	Scaffold	Cyanobacteriota	Cyanophyceae	na	Spirulinales	Spirulinaceae	Spirulina	Spirulina subsalsa
WP_017318158.1	GCF_000315565.1	unplaced scaffold	NZ_JH992901.1	4547580	4549049	+	D-alanyl-D-alanine carboxypeptidase/D-alanyl-D-alanine-endopeptidase	dacB		MAS10914_RS0122265	1470	489	Alr1666	yes	27-28	Mastigocladopsis repens PCC 10914	reference genome	221288	Scaffold	Cyanobacteriota	Cyanophyceae	na	Nostocales	Symphyonemataceae	Mastigocladopsis	Mastigocladopsis repens
WP_015108221.1	GCF_000316515.1	chromosome	NC_019675.1	590483	591826	-	D-alanyl-D-alanine carboxypeptidase			CYAGR_RS02660	1344	447	Alr1666	yes	37-38	Cyanobium gracile PCC 6307	reference genome	292564	Complete Genome	Cyanobacteriota	Cyanophyceae	na	Synechococcales	Prochlorococcaceae	Cyanobium	Cyanobium gracile
WP_015129807.1	GCF_000316575.1	chromosome	NC_019682.1	4094720	4096186	+	D-alanyl-D-alanine carboxypeptidase/D-alanyl-D-alanine-endopeptidase	dacB		CAL7507_RS17445	1467	488	Alr1666	yes	27-28	Calothrix sp. PCC 7507	na	99598	Complete Genome	Cyanobacteriota	Cyanophyceae	na	Nostocales	Calotrichaceae	Calothrix	unclassified Calothrix
WP_015134053.1	GCF_000316605.1	chromosome	NC_019683.1	2250792	2252285	+	D-alanyl-D-alanine carboxypeptidase/D-alanyl-D-alanine-endopeptidase	dacB		LEPTO7376_RS09935	1494	497	Alr1666	yes	26-27	Leptolyngbya sp. PCC 7376	na	111781	Complete Genome	Cyanobacteriota	Cyanophyceae	na	Leptolyngbyales	Leptolyngbyaceae	Leptolyngbya	unclassified Leptolyngbya
WP_044500042.1	GCF_000316625.1	chromosome	NC_019676.1	3722305	3723771	-	D-alanyl-D-alanine carboxypeptidase/D-alanyl-D-alanine-endopeptidase	dacB		NOS7107_RS16115	1467	488	Alr1666	yes	28-29	Nostoc sp. PCC 7107	na	317936	Complete Genome	Cyanobacteriota	Cyanophyceae	na	Nostocales	Nostocaceae	Nostoc	unclassified Nostoc
WP_015141669.1	GCF_000316645.1	chromosome	NC_019684.1	6616481	6617944	-	D-alanyl-D-alanine carboxypeptidase/D-alanyl-D-alanine-endopeptidase	dacB		NOS7524_RS27055	1464	487	Alr1666	yes	27-28	Nostoc sp. PCC 7524	na	28072	Complete Genome	Cyanobacteriota	Cyanophyceae	na	Nostocales	Nostocaceae	Nostoc	unclassified Nostoc
WP_015121521.1	GCF_000316665.1	chromosome	NC_019678.1	7040672	7042231	+	D-alanyl-D-alanine carboxypeptidase/D-alanyl-D-alanine-endopeptidase	dacB		RIV7116_RS27085	1560	519	Alr1666	yes	27-28	Rivularia sp. PCC 7116	na	373994	Complete Genome	Cyanobacteriota	Cyanophyceae	na	Nostocales	Rivulariaceae	Rivularia	unclassified Rivularia (in: cyanobacteria)
WP_015143890.1	GCF_000317025.1	chromosome	NC_019689.1	2447582	2449087	-	D-alanyl-D-alanine carboxypeptidase/D-alanyl-D-alanine-endopeptidase	dacB		PLE7327_RS10920	1506	501	Alr1666	yes	30-31	Pleurocapsa sp. PCC 7327	na	118163	Complete Genome	Cyanobacteriota	Cyanophyceae	na	Pleurocapsales	Hyellaceae	Pleurocapsa	unclassified Pleurocapsa
WP_015145386.1	GCF_000317025.1	chromosome	NC_019689.1	4191300	4192169	-	D-alanyl-D-alanine carboxypeptidase/D-alanyl-D-alanine-endopeptidase	dacB		PLE7327_RS18945	870	289	Alr1666	yes	27-28	Pleurocapsa sp. PCC 7327	na	118163	Complete Genome	Cyanobacteriota	Cyanophyceae	na	Pleurocapsales	Hyellaceae	Pleurocapsa	unclassified Pleurocapsa
WP_015171428.1	GCF_000317045.1	chromosome	NC_019703.1	1630837	1632168	+	D-alanyl-D-alanine carboxypeptidase			GEI7407_RS06945	1332	443	Alr1666	yes	21-22	Geitlerinema sp. PCC 7407	na	1173025	Complete Genome	Cyanobacteriota	Cyanophyceae	na	Geitlerinematales	Geitlerinemataceae	Geitlerinema	unclassified Geitlerinema
WP_223294472.1	GCF_000317045.1	chromosome	NC_019703.1	499573	501027	+	D-alanyl-D-alanine carboxypeptidase/D-alanyl-D-alanine-endopeptidase	dacB		GEI7407_RS02180	1455	484	Alr1666	yes	28-29	Geitlerinema sp. PCC 7407	na	1173025	Complete Genome	Cyanobacteriota	Cyanophyceae	na	Geitlerinematales	Geitlerinemataceae	Geitlerinema	unclassified Geitlerinema
WP_015165222.1	GCF_000317065.1	chromosome	NC_019701.1	2503622	2504968	+	D-alanyl-D-alanine carboxypeptidase			PSE7367_RS09910	1347	448	Alr1666	yes	22-23	Pseudanabaena sp. PCC 7367	na	82654	Complete Genome	Cyanobacteriota	Cyanophyceae	na	Pseudanabaenales	Pseudanabaenaceae	Pseudanabaena	unclassified Pseudanabaena
WP_015167266.1	GCF_000317085.1	chromosome	NC_019702.1	460252	461724	+	D-alanyl-D-alanine carboxypeptidase/D-alanyl-D-alanine-endopeptidase	dacB		SYN7502_RS02205	1473	490	Alr1666	yes	33-34	Synechococcus sp. PCC 7502	na	1173263	Complete Genome	Cyanobacteriota	Cyanophyceae	na	Synechococcales	Synechococcaceae	Synechococcus	unclassified Synechococcus
WP_015151127.1	GCF_000317105.1	chromosome	NC_019693.1	6386842	6388359	-	D-alanyl-D-alanine carboxypeptidase/D-alanyl-D-alanine-endopeptidase	dacB		OSCIL6304_RS24730	1518	505	Alr1666	yes	34-35	Oscillatoria acuminata PCC 6304	reference genome	56110	Complete Genome	Cyanobacteriota	Cyanophyceae	Oscillatoriophycideae	Oscillatoriales	Oscillatoriaceae	Oscillatoria	Oscillatoria acuminata
WP_015158850.1	GCF_000317145.1	chromosome	NC_019697.1	1600134	1601012	+	D-alanyl-D-alanine carboxypeptidase			CHA6605_RS07330	879	292	Alr1666	yes	36-37	Chamaesiphon minutus PCC 6605	reference genome	1173020	Chromosome	Cyanobacteriota	Cyanophyceae	na	Gomontiellales	Chamaesiphonaceae	Chamaesiphon	Chamaesiphon minutus
WP_015160122.1	GCF_000317145.1	chromosome	NC_019697.1	3072076	3073512	+	D-alanyl-D-alanine carboxypeptidase/D-alanyl-D-alanine-endopeptidase	dacB		CHA6605_RS14110	1437	478	Alr1666	yes	30-31	Chamaesiphon minutus PCC 6605	reference genome	1173020	Chromosome	Cyanobacteriota	Cyanophyceae	na	Gomontiellales	Chamaesiphonaceae	Chamaesiphon	Chamaesiphon minutus
WP_016868224.1	GCF_000317205.1	unplaced scaffold	NZ_AJLK01000118.1	53109	54575	+	D-alanyl-D-alanine carboxypeptidase/D-alanyl-D-alanine-endopeptidase	dacB		UYI_RS0118865	1467	488	Alr1666	yes	31-32	Fischerella muscicola PCC 7414	reference genome	306281	Contig	Cyanobacteriota	Cyanophyceae	na	Nostocales	Hapalosiphonaceae	Fischerella	Fischerella muscicola
WP_009459592.1	GCF_000317225.1	unplaced scaffold	NZ_AJLL01000005.1	83826	85280	-	D-alanyl-D-alanine carboxypeptidase/D-alanyl-D-alanine-endopeptidase	dacB	35797952	UYK_RS0100545	1455	484	Alr1666	yes	27-28	Fischerella thermalis PCC 7521	reference genome	98439	Contig	Cyanobacteriota	Cyanophyceae	na	Nostocales	Hapalosiphonaceae	Fischerella	Fischerella thermalis
WP_016874562.1	GCF_000317285.1	unplaced scaffold	NZ_AJLN01000116.1	238391	239863	-	D-alanyl-D-alanine carboxypeptidase/D-alanyl-D-alanine-endopeptidase	dacB		UYC_RS0125005	1473	490	Alr1666	yes	27-28	Chlorogloeopsis fritschii PCC 6912	reference genome	211165	Contig	Cyanobacteriota	Cyanophyceae	na	Nostocales	Chlorogloeopsidaceae	Chlorogloeopsis	Chlorogloeopsis fritschii
WP_015195962.1	GCF_000317435.1	chromosome	NC_019751.1	235620	236576	+	D-alanyl-D-alanine carboxypeptidase			CAL6303_RS00940	957	318	Alr1666	yes	36-37	Calothrix sp. PCC 6303	na	1170562	Complete Genome	Cyanobacteriota	Cyanophyceae	na	Nostocales	Calotrichaceae	Calothrix	unclassified Calothrix
WP_041740668.1	GCF_000317435.1	chromosome	NC_019751.1	3867870	3869351	-	D-alanyl-D-alanine carboxypeptidase/D-alanyl-D-alanine-endopeptidase	dacB		CAL6303_RS15955	1482	493	Alr1666	yes	25-26	Calothrix sp. PCC 6303	na	1170562	Complete Genome	Cyanobacteriota	Cyanophyceae	na	Nostocales	Calotrichaceae	Calothrix	unclassified Calothrix
WP_015174633.1	GCF_000317475.1	chromosome	NC_019729.1	824204	825691	+	D-alanyl-D-alanine carboxypeptidase/D-alanyl-D-alanine-endopeptidase	dacB		OSC7112_RS03635	1488	495	Alr1666	yes	26-27	Oscillatoria nigro-viridis PCC 7112	reference genome	179408	Complete Genome	Cyanobacteriota	Cyanophyceae	Oscillatoriophycideae	Oscillatoriales	Oscillatoriaceae	Oscillatoria	Oscillatoria nigro-viridis
WP_015202996.1	GCF_000317495.1	chromosome	NC_019753.1	2272267	2273811	+	D-alanyl-D-alanine carboxypeptidase/D-alanyl-D-alanine-endopeptidase	dacB		CRI9333_RS09740	1545	514	Alr1666	yes	34-35	Crinalium epipsammum PCC 9333	reference genome	1173022	Complete Genome	Cyanobacteriota	Cyanophyceae	na	Gomontiellales	Gomontiellaceae	Crinalium	Crinalium epipsammum
WP_015183554.1	GCF_000317515.1	chromosome	NC_019738.1	4275202	4276533	-	D-alanyl-D-alanine carboxypeptidase			MIC7113_RS17785	1332	443	Alr1666	yes	34-35	Allocoleopsis franciscana PCC 7113	reference genome	1173027	Complete Genome	Cyanobacteriota	Cyanophyceae	na	Coleofasciculales	Coleofasciculaceae	Allocoleopsis	Allocoleopsis franciscana
WP_015206374.1	GCF_000317535.1	chromosome	NC_019757.1	910959	912431	-	D-alanyl-D-alanine carboxypeptidase/D-alanyl-D-alanine-endopeptidase	dacB		CYLST_RS03755	1473	490	Alr1666	yes	27-28	Cylindrospermum stagnale PCC 7417	reference genome	56107	Chromosome	Cyanobacteriota	Cyanophyceae	na	Nostocales	Nostocaceae	Cylindrospermum	Cylindrospermum stagnale
WP_196797394.1	GCF_000317555.1	chromosome	NC_019745.1	4265983	4267440	+	D-alanyl-D-alanine carboxypeptidase/D-alanyl-D-alanine-endopeptidase	dacB		GLO7428_RS18820	1458	485	Alr1666	yes	31-32	Gloeocapsa sp. PCC 7428	na	1173026	Complete Genome	Cyanobacteriota	Cyanophyceae	Oscillatoriophycideae	Chroococcales	Chroococcaceae	Gloeocapsa	unclassified Gloeocapsa
WP_015194289.1	GCF_000317575.1	chromosome	NC_019748.1	3530751	3531638	+	D-alanyl-D-alanine carboxypeptidase/D-alanyl-D-alanine-endopeptidase	dacB		STA7437_RS15280	888	295	Alr1666	yes	32-33	Stanieria cyanosphaera PCC 7437	reference genome	111780	Complete Genome	Cyanobacteriota	Cyanophyceae	na	Pleurocapsales	Dermocarpellaceae	Stanieria	Stanieria cyanosphaera
WP_015228888.1	GCF_000317615.1	chromosome	NC_019780.1	1184339	1185934	+	D-alanyl-D-alanine carboxypeptidase/D-alanyl-D-alanine-endopeptidase	dacB		DACSA_RS05980	1596	531	Alr1666	yes	33-34	Dactylococcopsis salina PCC 8305	reference genome	13035	Complete Genome	Cyanobacteriota	Cyanophyceae	na	Synechococcales	Synechococcaceae	Dactylococcopsis	Dactylococcopsis salina
WP_015227405.1	GCF_000317635.1	chromosome	NC_019779.1	3692804	3694072	+	D-alanyl-D-alanine carboxypeptidase			PCC7418_RS16905	1269	422	Alr1666	yes	18-19	Halothece sp. PCC 7418	na	65093	Complete Genome	Cyanobacteriota	Cyanophyceae	Oscillatoriophycideae	Chroococcales	Halothecacae	Halothece cluster	Halothece
WP_015218248.1	GCF_000317675.1	chromosome	NC_019776.1	476597	477499	+	D-alanyl-D-alanine carboxypeptidase			CYAN10605_RS01910	903	300	Alr1666	yes	24-25	Cyanobacterium aponinum PCC 10605	reference genome	755178	Complete Genome	Cyanobacteriota	Cyanophyceae	Oscillatoriophycideae	Chroococcales	Geminocystaceae	Cyanobacterium	Cyanobacterium aponinum
WP_015219658.1	GCF_000317675.1	chromosome	NC_019776.1	2190879	2192360	+	D-alanyl-D-alanine carboxypeptidase/D-alanyl-D-alanine-endopeptidase	dacB		CYAN10605_RS09135	1482	493	Alr1666	yes	30-31	Cyanobacterium aponinum PCC 10605	reference genome	755178	Complete Genome	Cyanobacteriota	Cyanophyceae	Oscillatoriophycideae	Chroococcales	Geminocystaceae	Cyanobacterium	Cyanobacterium aponinum
WP_042466008.1	GCF_000317695.1	chromosome	NC_019771.1	3399219	3400685	+	D-alanyl-D-alanine carboxypeptidase/D-alanyl-D-alanine-endopeptidase	dacB		ANACY_RS14830	1467	488	Alr1666	yes	27-28	Anabaena cylindrica PCC 7122 GCF1	reference genome	272123	Complete Genome	Cyanobacteriota	Cyanophyceae	na	Nostocales	Nostocaceae	Anabaena	Anabaena cylindrica
WP_007356648.1	GCF_000332155.1	unplaced scaffold	NZ_KB235904.1	1339950	1341380	-	D-alanyl-D-alanine carboxypeptidase/D-alanyl-D-alanine-endopeptidase	dacB		OSCIL6407_RS0122915	1431	476	Alr1666	yes	21-22	Kamptonema formosum PCC 6407	reference genome	402777	Scaffold	Cyanobacteriota	Cyanophyceae	Oscillatoriophycideae	Oscillatoriales	Microcoleaceae	Kamptonema	Kamptonema formosum
WP_009629752.1	GCF_000332215.1	unplaced scaffold	NZ_ALWB01000401.1	319	1638	+	D-alanyl-D-alanine carboxypeptidase			PSE7429_RS22730	1320	439	Alr1666	yes	18-19	Pseudanabaena biceps PCC 7429	reference genome	927668	Contig	Cyanobacteriota	Cyanophyceae	na	Pseudanabaenales	Pseudanabaenaceae	Pseudanabaena	Pseudanabaena biceps
WP_040689617.1	GCF_000332215.1	unplaced scaffold	NZ_ALWB01000232.1	729	2204	-	D-alanyl-D-alanine carboxypeptidase/D-alanyl-D-alanine-endopeptidase	dacB		PSE7429_RS19245	1476	491	Alr1666	yes	24-25	Pseudanabaena biceps PCC 7429	reference genome	927668	Contig	Cyanobacteriota	Cyanophyceae	na	Pseudanabaenales	Pseudanabaenaceae	Pseudanabaena	Pseudanabaena biceps
WP_017294176.1	GCF_000332235.1	chromosome	NZ_CM001775.1	1856746	1858206	+	D-alanyl-D-alanine carboxypeptidase/D-alanyl-D-alanine-endopeptidase	dacB		SYN6308_RS09350	1461	486	Alr1666	yes	22-23	Geminocystis herdmanii PCC 6308	reference genome	113355	Chromosome	Cyanobacteriota	Cyanophyceae	Oscillatoriophycideae	Chroococcales	Geminocystaceae	Geminocystis	Geminocystis herdmanii
WP_017294237.1	GCF_000332235.1	chromosome	NZ_CM001775.1	1920607	1921497	+	D-alanyl-D-alanine carboxypeptidase/D-alanyl-D-alanine-endopeptidase	dacB		SYN6308_RS09655	891	296	Alr1666	yes	25-26	Geminocystis herdmanii PCC 6308	reference genome	113355	Chromosome	Cyanobacteriota	Cyanophyceae	Oscillatoriophycideae	Chroococcales	Geminocystaceae	Geminocystis	Geminocystis herdmanii
WP_017294522.1	GCF_000332235.1	chromosome	NZ_CM001775.1	2249416	2250684	+	D-alanyl-D-alanine carboxypeptidase			SYN6308_RS11140	1269	422	Alr1666	yes	18-19	Geminocystis herdmanii PCC 6308	reference genome	113355	Chromosome	Cyanobacteriota	Cyanophyceae	Oscillatoriophycideae	Chroococcales	Geminocystaceae	Geminocystis	Geminocystis herdmanii
WP_017653013.1	GCF_000332295.1	unplaced scaffold	NZ_KB235930.1	2164581	2166038	-	D-alanyl-D-alanine carboxypeptidase/D-alanyl-D-alanine-endopeptidase	dacB		MIC7126_RS0110060	1458	485	Alr1666	yes	27-28	Fortiea contorta PCC 7126	reference genome	643473	Scaffold	Cyanobacteriota	Cyanophyceae	na	Nostocales	Fortieaceae	Fortiea	Fortiea contorta
WP_081599455.1	GCF_000332315.1	unplaced scaffold	NZ_KB235941.1	856520	858133	-	D-alanyl-D-alanine carboxypeptidase/D-alanyl-D-alanine-endopeptidase	dacB		PRO9006_RS28190	1614	537	Alr1666	yes	44-45	Prochlorothrix hollandica PCC 9006 CALU 1027	reference genome	317619	Scaffold	Cyanobacteriota	Cyanophyceae	na	Prochlorotrichales	Prochlorotrichaceae	Prochlorothrix	Prochlorothrix hollandica
WP_006194314.1	GCF_000340565.2	chromosome	NZ_CP007203.1	129418	130884	-	D-alanyl-D-alanine carboxypeptidase/D-alanyl-D-alanine-endopeptidase	dacB		NSP_RS00610	1467	488	Alr1666	yes	27-28	Nodularia spumigena CCY9414	na	313624	Chromosome	Cyanobacteriota	Cyanophyceae	na	Nostocales	Nodulariaceae	Nodularia	Nodularia spumigena
WP_010872884.1	GCF_000340785.1	chromosome	NC_020286.1	1845418	1846710	-	D-alanyl-D-alanine carboxypeptidase/D-alanyl-D-alanine-endopeptidase			MYO_RS08785	1293	430	Alr1666	yes	24-25	Synechocystis sp. PCC 6803 GCF3	na	1148	Complete Genome	Cyanobacteriota	Cyanophyceae	na	Synechococcales	Merismopediaceae	Synechocystis	unclassified Synechocystis
WP_223211369.1	GCF_000340785.1	chromosome	NC_020286.1	1683430	1684341	+	D-alanyl-D-alanine carboxypeptidase/D-alanyl-D-alanine-endopeptidase	dacB		MYO_RS07960	912	303	Alr1666	yes	28-29	Synechocystis sp. PCC 6803 GCF3	na	1148	Complete Genome	Cyanobacteriota	Cyanophyceae	na	Synechococcales	Merismopediaceae	Synechocystis	unclassified Synechocystis
WP_017748943.1	GCF_000346485.2	unplaced scaffold	NZ_KQ976354.1	1574580	1576049	+	D-alanyl-D-alanine carboxypeptidase/D-alanyl-D-alanine-endopeptidase	dacB		WA1_RS06715	1470	489	Alr1666	yes	27-28	Scytonema hofmannii PCC 7110	reference genome	128403	Scaffold	Cyanobacteriota	Cyanophyceae	na	Nostocales	Scytonemataceae	Scytonema	Scytonema hofmannii
WP_008233861.1	GCF_000350105.1	unplaced scaffold	NZ_CAIY01000044.1	161549	163012	+	D-alanyl-D-alanine carboxypeptidase/D-alanyl-D-alanine-endopeptidase	dacB		RINTHH_RS05445	1464	487	Alr1666	yes	31-32	Richelia intracellularis HH01	reference genome	1165094	Contig	Cyanobacteriota	Cyanophyceae	na	Nostocales	Nostocaceae	Richelia	Richelia intracellularis
WP_028090663.1	GCF_000426905.1	unplaced scaffold	NZ_KE384620.1	8156	9619	-	D-alanyl-D-alanine carboxypeptidase/D-alanyl-D-alanine-endopeptidase	dacB	78013503	ACIR131C_RS0113710	1464	487	Alr1666	yes	27-28	Dolichospermum circinale AWQC131C	reference genome	398007	Scaffold	Cyanobacteriota	Cyanophyceae	na	Nostocales	Aphanizomenonaceae	Dolichospermum	Dolichospermum circinale
WP_198016790.1	GCF_000473895.1	unplaced scaffold	NZ_ASSJ01000076.1	127021	128430	-	D-alanyl-D-alanine carboxypeptidase/D-alanyl-D-alanine-endopeptidase	dacB		KR51_RS13690	1410	469	Alr1666	yes	22-23	Rubidibacter lacunae KORDI 51-2	reference genome	582515	Contig	Cyanobacteriota	Cyanophyceae	Oscillatoriophycideae	Chroococcales	Aphanothecaceae	Rubidibacter	Rubidibacter lacunae
WP_023069657.1	GCF_000478195.2	unplaced scaffold	NZ_AUZM01000127.1	1502	2953	+	D-alanyl-D-alanine carboxypeptidase/D-alanyl-D-alanine-endopeptidase	dacB		M595_RS26425	1452	483	Alr1666	yes	25-26	Lyngbya aestuarii BL J	reference genome	1348334	Contig	Cyanobacteriota	Cyanophyceae	Oscillatoriophycideae	Oscillatoriales	Microcoleaceae	Lyngbya	Lyngbya aestuarii
WP_028949294.1	GCF_000478825.2	chromosome	NZ_CP007542.1	599344	600789	+	D-alanyl-D-alanine carboxypeptidase/D-alanyl-D-alanine-endopeptidase	dacB		D082_RS02730	1446	481	Alr1666	yes	36-37	Synechocystis sp. PCC 6714	na	1147	Complete Genome	Cyanobacteriota	Cyanophyceae	na	Synechococcales	Merismopediaceae	Synechocystis	unclassified Synechocystis
WP_238546767.1	GCF_000478825.2	chromosome	NZ_CP007542.1	33051	34346	-	D-alanyl-D-alanine carboxypeptidase/D-alanyl-D-alanine-endopeptidase			D082_RS00140	1296	431	Alr1666	yes	25-26	Synechocystis sp. PCC 6714	na	1147	Complete Genome	Cyanobacteriota	Cyanophyceae	na	Synechococcales	Merismopediaceae	Synechocystis	unclassified Synechocystis
WP_238546850.1	GCF_000478825.2	chromosome	NZ_CP007542.1	1137679	1138590	-	D-alanyl-D-alanine carboxypeptidase/D-alanyl-D-alanine-endopeptidase	dacB		D082_RS05080	912	303	Alr1666	yes	28-29	Synechocystis sp. PCC 6714	na	1147	Complete Genome	Cyanobacteriota	Cyanophyceae	na	Synechococcales	Merismopediaceae	Synechocystis	unclassified Synechocystis
WP_042151741.1	GCF_000710505.1	chromosome	NZ_CM002803.1	430952	432382	-	D-alanyl-D-alanine carboxypeptidase/D-alanyl-D-alanine-endopeptidase	dacB		A19Y_RS01950	1431	476	Alr1666	yes	21-22	Planktothrix agardhii NIVA-CYA 126-8	na	388467	Chromosome	Cyanobacteriota	Cyanophyceae	Oscillatoriophycideae	Oscillatoriales	Microcoleaceae	Planktothrix	Planktothrix agardhii
WP_035150547.1	GCF_000734895.2	chromosome	NZ_CP011382.1	1186915	1187871	+	D-alanyl-D-alanine carboxypeptidase			IJ00_RS04685	957	318	Alr1666	yes	36-37	Calothrix sp. 336-3	na	1337936	Complete Genome	Cyanobacteriota	Cyanophyceae	na	Nostocales	Calotrichaceae	Calothrix	unclassified Calothrix
WP_035158130.1	GCF_000734895.2	chromosome	NZ_CP011382.1	6142314	6143810	-	D-alanyl-D-alanine carboxypeptidase/D-alanyl-D-alanine-endopeptidase	dacB		IJ00_RS25715	1497	498	Alr1666	yes	28-29	Calothrix sp. 336-3	na	1337936	Complete Genome	Cyanobacteriota	Cyanophyceae	na	Nostocales	Calotrichaceae	Calothrix	unclassified Calothrix
WP_038544699.1	GCF_000737535.1	chromosome	NZ_CP006269.1	1615141	1616448	-	D-alanyl-D-alanine carboxypeptidase/D-alanyl-D-alanine-endopeptidase	dacB		KR100_RS08160	1308	435	Alr1666	yes	20-21	Synechococcus sp. KORDI-100	na	1280380	Complete Genome	Cyanobacteriota	Cyanophyceae	na	Synechococcales	Synechococcaceae	Synechococcus	unclassified Synechococcus
WP_043696478.1	GCF_000737575.1	chromosome	NZ_CP006270.1	321386	322672	+	D-alanyl-D-alanine carboxypeptidase/D-alanyl-D-alanine-endopeptidase	dacB		KR49_RS01770	1287	428	Alr1666	yes	20-21	Synechococcus sp. KORDI-49	na	585423	Complete Genome	Cyanobacteriota	Cyanophyceae	na	Synechococcales	Synechococcaceae	Synechococcus	unclassified Synechococcus
WP_038652584.1	GCF_000757865.1	chromosome	NZ_CP007754.1	906999	908234	+	D-alanyl-D-alanine carboxypeptidase			EW15_RS04730	1236	411	Alr1666	yes	21-22	Prochlorococcus sp. MIT 0801	na	1501269	Complete Genome	Cyanobacteriota	Cyanophyceae	na	Synechococcales	Prochlorococcaceae	Prochlorococcus	unclassified Prochlorococcus
WP_204368539.1	GCF_000775285.1	unplaced scaffold	NZ_JJML01000017.1	31191	32717	+	D-alanyl-D-alanine carboxypeptidase/D-alanyl-D-alanine-endopeptidase	dacB		DO97_RS08405	1527	508	Alr1666	yes	29-30	Neosynechococcus sphagnicola sy1	reference genome	1497020	Contig	Cyanobacteriota	Cyanophyceae	na	Leptolyngbyales	Neosynechococcaceae	Neosynechococcus	Neosynechococcus sphagnicola
WP_071818121.1	GCF_000817325.1	chromosome	NZ_CP006471.1	1255484	1256941	-	D-alanyl-D-alanine carboxypeptidase/D-alanyl-D-alanine-endopeptidase	dacB		M744_RS06475	1458	485	Alr1666	yes	41-42	Synechococcus elongatus UTEX 2973	na	1350461	Complete Genome	Cyanobacteriota	Cyanophyceae	na	Synechococcales	Synechococcaceae	Synechococcus	Synechococcus elongatus
WP_166276202.1	GCF_000817775.3	unplaced scaffold	NZ_JTHE03000091.1	130247	131830	-	D-alanyl-D-alanine carboxypeptidase/D-alanyl-D-alanine-endopeptidase	dacB		QQ91_RS16135	1584	527	Alr1666	yes	23-24	Lyngbya confervoides BDU141951	reference genome	1574623	Scaffold	Cyanobacteriota	Cyanophyceae	Oscillatoriophycideae	Oscillatoriales	Microcoleaceae	Lyngbya	Lyngbya confervoides
WP_336507206.1	GCF_000817785.2	unplaced scaffold	NZ_JTCM02000021.1	4120	5589	-	D-alanyl-D-alanine carboxypeptidase/D-alanyl-D-alanine-endopeptidase	dacB		PI95_RS12050	1470	489	Alr1666	yes	30-31	Hassallia byssoidea VB512170	reference genome	1304833	Scaffold	Cyanobacteriota	Cyanophyceae	na	Nostocales	Tolypothrichaceae	Hassallia	Hassallia byssoidea
WP_044105735.1	GCF_000829235.1	chromosome	NZ_AP012549.1	304235	305116	-	D-alanyl-D-alanine carboxypeptidase/D-alanyl-D-alanine-endopeptidase	dacB		ETSB_RS00875	882	293	Alr1666	yes	27-28	cyanobacterium endosymbiont of Epithemia turgida isolate EtSB Lake Yunoko	reference genome	1228987	Complete Genome	Cyanobacteriota	unclassified Cyanobacteriota	na	unclassified order	unclassified family	unclassified genus	cyanobacterium endosymbiont of Epithemia turgida
WP_045054491.1	GCF_000952155.1	unplaced scaffold	NZ_JYON01000008.1	43102	44595	-	D-alanyl-D-alanine carboxypeptidase/D-alanyl-D-alanine-endopeptidase	dacB		UH38_RS09340	1494	497	Alr1666	yes	24-25	Aliterella atlantica CENA595	reference genome	1618023	Contig	Cyanobacteriota	Cyanophyceae	na	Chroococcidiopsidales	Aliterellaceae	Aliterella	Aliterella atlantica
WP_046660984.1	GCF_000981785.2	chromosome	NZ_CP011304.1	739896	741188	-	D-alanyl-D-alanine carboxypeptidase			myaer_RS03585	1293	430	Alr1666	yes	21-22	Microcystis aeruginosa NIES-2549	na	1641812	Complete Genome	Cyanobacteriota	Cyanophyceae	Oscillatoriophycideae	Chroococcales	Microcystaceae	Microcystis	Microcystis aeruginosa
WP_046661327.1	GCF_000981785.2	chromosome	NZ_CP011304.1	1156962	1157849	+	D-alanyl-D-alanine carboxypeptidase/D-alanyl-D-alanine-endopeptidase	dacB		myaer_RS05600	888	295	Alr1666	yes	27-28	Microcystis aeruginosa NIES-2549	na	1641812	Complete Genome	Cyanobacteriota	Cyanophyceae	Oscillatoriophycideae	Chroococcales	Microcystaceae	Microcystis	Microcystis aeruginosa
WP_046661650.1	GCF_000981785.2	chromosome	NZ_CP011304.1	1606128	1607552	-	D-alanyl-D-alanine carboxypeptidase/D-alanyl-D-alanine-endopeptidase	dacB		myaer_RS07695	1425	474	Alr1666	yes	28-29	Microcystis aeruginosa NIES-2549	na	1641812	Complete Genome	Cyanobacteriota	Cyanophyceae	Oscillatoriophycideae	Chroococcales	Microcystaceae	Microcystis	Microcystis aeruginosa
WP_048346473.1	GCF_001040845.1	chromosome	NZ_CP011941.1	777277	778554	-	D-alanyl-D-alanine carboxypeptidase/D-alanyl-D-alanine-endopeptidase	dacB		WB44_RS03995	1278	425	Alr1666	yes	16-17	Synechococcus sp. WH 8020	na	32052	Chromosome	Cyanobacteriota	Cyanophyceae	na	Synechococcales	Synechococcaceae	Synechococcus	unclassified Synechococcus
WP_002787010.1	GCF_001264245.1	chromosome	NZ_CP011339.1	1269887	1270777	+	D-alanyl-D-alanine carboxypeptidase/D-alanyl-D-alanine-endopeptidase	dacB		VL20_RS06170	891	296	Alr1666	yes	27-28	Microcystis panniformis FACHB-1757	na	1638788	Complete Genome	Cyanobacteriota	Cyanophyceae	Oscillatoriophycideae	Chroococcales	Microcystaceae	Microcystis	Microcystis panniformis
WP_052277399.1	GCF_001264245.1	chromosome	NZ_CP011339.1	3873506	3874798	-	D-alanyl-D-alanine carboxypeptidase			VL20_RS18605	1293	430	Alr1666	yes	21-22	Microcystis panniformis FACHB-1757	na	1638788	Complete Genome	Cyanobacteriota	Cyanophyceae	Oscillatoriophycideae	Chroococcales	Microcystaceae	Microcystis	Microcystis panniformis
WP_052278106.1	GCF_001264245.1	chromosome	NZ_CP011339.1	5231994	5233418	+	D-alanyl-D-alanine carboxypeptidase/D-alanyl-D-alanine-endopeptidase	dacB		VL20_RS24605	1425	474	Alr1666	yes	28-29	Microcystis panniformis FACHB-1757	na	1638788	Complete Genome	Cyanobacteriota	Cyanophyceae	Oscillatoriophycideae	Chroococcales	Microcystaceae	Microcystis	Microcystis panniformis
WP_053537588.1	GCF_001277295.1	chromosome	NZ_CP011456.1	216413	217882	-	D-alanyl-D-alanine carboxypeptidase/D-alanyl-D-alanine-endopeptidase	dacB		AA650_RS00820	1470	489	Alr1666	yes	27-28	Anabaena sp. WA102	na	1647413	Complete Genome	Cyanobacteriota	Cyanophyceae	na	Nostocales	Nostocaceae	Anabaena	unclassified Anabaena
WP_062292128.1	GCF_001298445.1	chromosome	NZ_CP012036.1	2552793	2554262	+	D-alanyl-D-alanine carboxypeptidase/D-alanyl-D-alanine-endopeptidase	dacB		ACX27_RS11235	1470	489	Alr1666	yes	28-29	Nostoc piscinale CENA21	reference genome	224013	Chromosome	Cyanobacteriota	Cyanophyceae	na	Nostocales	Nostocaceae	Nostoc	Nostoc piscinale
WP_010872884.1	GCF_001318385.1	chromosome	NZ_CP012832.1	1846023	1847315	-	D-alanyl-D-alanine carboxypeptidase/D-alanyl-D-alanine-endopeptidase			AOY38_RS08765	1293	430	Alr1666	yes	24-25	Synechocystis sp. PCC 6803 GCF4	na	1148	Complete Genome	Cyanobacteriota	Cyanophyceae	na	Synechococcales	Merismopediaceae	Synechocystis	unclassified Synechocystis
WP_223211369.1	GCF_001318385.1	chromosome	NZ_CP012832.1	1684034	1684945	+	D-alanyl-D-alanine carboxypeptidase/D-alanyl-D-alanine-endopeptidase	dacB		AOY38_RS07930	912	303	Alr1666	yes	28-29	Synechocystis sp. PCC 6803 GCF4	na	1148	Complete Genome	Cyanobacteriota	Cyanophyceae	na	Synechococcales	Merismopediaceae	Synechocystis	unclassified Synechocystis
WP_027846083.1	GCF_001456025.1	unplaced scaffold	NZ_LMTZ01000076.1	2496	4007	+	D-alanyl-D-alanine carboxypeptidase/D-alanyl-D-alanine-endopeptidase	dacB		BC008_RS11935	1512	503	Alr1666	yes	27-28	Mastigocoleus testarum BC008	reference genome	371196	Contig	Cyanobacteriota	Cyanophyceae	na	Nostocales	Hapalosiphonaceae	Mastigocoleus	Mastigocoleus testarum
WP_062432890.1	GCF_001521855.1	chromosome	NZ_CP013998.1	874372	875844	-	D-alanyl-D-alanine carboxypeptidase/D-alanyl-D-alanine-endopeptidase	dacB		AWQ23_RS04235	1473	490	Alr1666	yes	29-30	Picosynechococcus sp. PCC 73109	na	374982	Complete Genome	Cyanobacteriota	Cyanophyceae	Oscillatoriophycideae	Chroococcales	Geminocystaceae	Picosynechococcus	unclassified Picosynechococcus
WP_066343247.1	GCF_001548095.1	chromosome	NZ_AP014815.1	251054	251941	+	D-alanyl-D-alanine carboxypeptidase/D-alanyl-D-alanine-endopeptidase	dacB		GM3708_RS01015	888	295	Alr1666	yes	24-25	Geminocystis sp. NIES-3708	na	1615909	Complete Genome	Cyanobacteriota	Cyanophyceae	Oscillatoriophycideae	Chroococcales	Geminocystaceae	Geminocystis	unclassified Geminocystis
WP_066347662.1	GCF_001548095.1	chromosome	NZ_AP014815.1	2906401	2907849	+	D-alanyl-D-alanine carboxypeptidase/D-alanyl-D-alanine-endopeptidase	dacB		GM3708_RS12800	1449	482	Alr1666	yes	24-25	Geminocystis sp. NIES-3708	na	1615909	Complete Genome	Cyanobacteriota	Cyanophyceae	Oscillatoriophycideae	Chroococcales	Geminocystaceae	Geminocystis	unclassified Geminocystis
WP_066116508.1	GCF_001548115.1	chromosome	NZ_AP014821.1	928928	929824	+	D-alanyl-D-alanine carboxypeptidase/D-alanyl-D-alanine-endopeptidase			GM3709_RS03960	897	298	Alr1666	yes	25-26	Geminocystis sp. NIES-3709	na	1617448	Complete Genome	Cyanobacteriota	Cyanophyceae	Oscillatoriophycideae	Chroococcales	Geminocystaceae	Geminocystis	unclassified Geminocystis
WP_066119468.1	GCF_001548115.1	chromosome	NZ_AP014821.1	2717356	2718813	+	D-alanyl-D-alanine carboxypeptidase/D-alanyl-D-alanine-endopeptidase	dacB		GM3709_RS11475	1458	485	Alr1666	yes	22-23	Geminocystis sp. NIES-3709	na	1617448	Complete Genome	Cyanobacteriota	Cyanophyceae	Oscillatoriophycideae	Chroococcales	Geminocystaceae	Geminocystis	unclassified Geminocystis
WP_067773029.1	GCF_001548375.1	chromosome	NZ_AP017295.1	5475456	5476919	+	D-alanyl-D-alanine carboxypeptidase/D-alanyl-D-alanine-endopeptidase	dacB		NOS3756_RS22710	1464	487	Alr1666	yes	27-28	Nostoc sp. NIES-3756	na	1751286	Complete Genome	Cyanobacteriota	Cyanophyceae	na	Nostocales	Nostocaceae	Nostoc	unclassified Nostoc
WP_068508352.1	GCF_001548395.1	chromosome	NZ_AP017367.1	1006904	1008487	-	D-alanyl-D-alanine carboxypeptidase/D-alanyl-D-alanine-endopeptidase	dacB		O77CONTIG1_RS04280	1584	527	Alr1666	yes	39-40	Leptolyngbya sp. O-77	na	1080068	Complete Genome	Cyanobacteriota	Cyanophyceae	na	Leptolyngbyales	Leptolyngbyaceae	Leptolyngbya	unclassified Leptolyngbya
WP_172799620.1	GCF_001548395.1	chromosome	NZ_AP017367.1	305232	306674	+	D-alanyl-D-alanine carboxypeptidase			O77CONTIG1_RS01350	1443	480	Alr1666	yes	58-59	Leptolyngbya sp. O-77	na	1080068	Complete Genome	Cyanobacteriota	Cyanophyceae	na	Leptolyngbyales	Leptolyngbyaceae	Leptolyngbya	unclassified Leptolyngbya
WP_068380567.1	GCF_001548435.1	chromosome	NZ_AP017308.1	790637	791971	-	D-alanyl-D-alanine carboxypeptidase/D-alanyl-D-alanine-endopeptidase			LEP3755_RS03655	1335	444	Alr1666	yes	24-25	Leptolyngbya sp. NIES-3755	na	305597	Complete Genome	Cyanobacteriota	Cyanophyceae	na	Leptolyngbyales	Leptolyngbyaceae	Leptolyngbya	unclassified Leptolyngbya
WP_068390584.1	GCF_001548435.1	chromosome	NZ_AP017308.1	5549695	5550549	-	D-alanyl-D-alanine carboxypeptidase			LEP3755_RS27180	855	284	Alr1666	yes	38-39	Leptolyngbya sp. NIES-3755	na	305597	Complete Genome	Cyanobacteriota	Cyanophyceae	na	Leptolyngbyales	Leptolyngbyaceae	Leptolyngbya	unclassified Leptolyngbya
WP_068390868.1	GCF_001548435.1	chromosome	NZ_AP017308.1	5648837	5650294	-	D-alanyl-D-alanine carboxypeptidase/D-alanyl-D-alanine-endopeptidase			LEP3755_RS27655	1458	485	Alr1666	yes	27-28	Leptolyngbya sp. NIES-3755	na	305597	Complete Genome	Cyanobacteriota	Cyanophyceae	na	Leptolyngbyales	Leptolyngbyaceae	Leptolyngbya	unclassified Leptolyngbya
WP_062249697.1	GCF_001548455.1	chromosome	NZ_AP017305.1	5234665	5236119	+	D-alanyl-D-alanine carboxypeptidase/D-alanyl-D-alanine-endopeptidase	dacB		FIS3754_RS21555	1455	484	Alr1666	yes	27-28	Fischerella sp. NIES-3754	na	1752063	Complete Genome	Cyanobacteriota	Cyanophyceae	na	Nostocales	Hapalosiphonaceae	Fischerella	unclassified Fischerella
WP_061430755.1	GCF_001578075.1	unplaced scaffold	NZ_JXYX01000001.1	992202	993626	-	D-alanyl-D-alanine carboxypeptidase/D-alanyl-D-alanine-endopeptidase	dacB	66705602	OA58_RS04785	1425	474	Alr1666	yes	28-29	Microcystis aeruginosa NIES-88	reference genome	449441	Scaffold	Cyanobacteriota	Cyanophyceae	Oscillatoriophycideae	Chroococcales	Microcystaceae	Microcystis	Microcystis aeruginosa
WP_061430847.1	GCF_001578075.1	unplaced scaffold	NZ_JXYX01000001.1	1161874	1162761	-	D-alanyl-D-alanine carboxypeptidase/D-alanyl-D-alanine-endopeptidase	dacB	66705738	OA58_RS05530	888	295	Alr1666	yes	27-28	Microcystis aeruginosa NIES-88	reference genome	449441	Scaffold	Cyanobacteriota	Cyanophyceae	Oscillatoriophycideae	Chroococcales	Microcystaceae	Microcystis	Microcystis aeruginosa
WP_061432864.1	GCF_001578075.1	unplaced scaffold	NZ_JXYX01000012.1	12760	14052	-	D-alanyl-D-alanine carboxypeptidase		66708428	OA58_RS20085	1293	430	Alr1666	yes	21-22	Microcystis aeruginosa NIES-88	reference genome	449441	Scaffold	Cyanobacteriota	Cyanophyceae	Oscillatoriophycideae	Chroococcales	Microcystaceae	Microcystis	Microcystis aeruginosa
WP_065713328.1	GCF_001693255.1	chromosome	NZ_CP016474.1	718861	720327	+	D-alanyl-D-alanine carboxypeptidase/D-alanyl-D-alanine-endopeptidase	dacB		AWQ21_RS03375	1467	488	Alr1666	yes	29-30	Picosynechococcus sp. PCC 7003	na	374981	Complete Genome	Cyanobacteriota	Cyanophyceae	Oscillatoriophycideae	Chroococcales	Geminocystaceae	Picosynechococcus	unclassified Picosynechococcus
WP_065715189.1	GCF_001693255.1	chromosome	NZ_CP016474.1	565494	566789	-	D-alanyl-D-alanine carboxypeptidase			AWQ21_RS02630	1296	431	Alr1666	yes	21-22	Picosynechococcus sp. PCC 7003	na	374981	Complete Genome	Cyanobacteriota	Cyanophyceae	Oscillatoriophycideae	Chroococcales	Geminocystaceae	Picosynechococcus	unclassified Picosynechococcus
WP_065710106.1	GCF_001693275.1	chromosome	NZ_CP016477.1	574223	575518	+	D-alanyl-D-alanine carboxypeptidase/D-alanyl-D-alanine-endopeptidase			AWQ22_RS02730	1296	431	Alr1666	yes	21-22	Picosynechococcus sp. PCC 7117	na	195498	Complete Genome	Cyanobacteriota	Cyanophyceae	Oscillatoriophycideae	Chroococcales	Geminocystaceae	Picosynechococcus	unclassified Picosynechococcus
WP_065710284.1	GCF_001693275.1	chromosome	NZ_CP016477.1	859809	861281	-	D-alanyl-D-alanine carboxypeptidase/D-alanyl-D-alanine-endopeptidase	dacB		AWQ22_RS04170	1473	490	Alr1666	yes	29-30	Picosynechococcus sp. PCC 7117	na	195498	Complete Genome	Cyanobacteriota	Cyanophyceae	Oscillatoriophycideae	Chroococcales	Geminocystaceae	Picosynechococcus	unclassified Picosynechococcus
WP_065716093.1	GCF_001693295.1	chromosome	NZ_CP016483.1	863189	864661	-	D-alanyl-D-alanine carboxypeptidase/D-alanyl-D-alanine-endopeptidase	dacB		AWQ24_RS04200	1473	490	Alr1666	yes	29-30	Picosynechococcus sp. PCC 8807	na	195248	Complete Genome	Cyanobacteriota	Cyanophyceae	Oscillatoriophycideae	Chroococcales	Geminocystaceae	Picosynechococcus	unclassified Picosynechococcus
WP_065717281.1	GCF_001693295.1	chromosome	NZ_CP016483.1	578404	579699	+	D-alanyl-D-alanine carboxypeptidase			AWQ24_RS02755	1296	431	Alr1666	yes	21-22	Picosynechococcus sp. PCC 8807	na	195248	Complete Genome	Cyanobacteriota	Cyanophyceae	Oscillatoriophycideae	Chroococcales	Geminocystaceae	Picosynechococcus	unclassified Picosynechococcus
WP_046661650.1	GCF_001704955.2	chromosome	NZ_CP012375.1	1600683	1602107	-	D-alanyl-D-alanine carboxypeptidase/D-alanyl-D-alanine-endopeptidase	dacB		amyaer_RS07675	1425	474	Alr1666	yes	28-29	Microcystis aeruginosa NIES-2481	na	1698524	Complete Genome	Cyanobacteriota	Cyanophyceae	Oscillatoriophycideae	Chroococcales	Microcystaceae	Microcystis	Microcystis aeruginosa
WP_066029538.1	GCF_001704955.2	chromosome	NZ_CP012375.1	735175	736467	-	D-alanyl-D-alanine carboxypeptidase			amyaer_RS03570	1293	430	Alr1666	yes	21-22	Microcystis aeruginosa NIES-2481	na	1698524	Complete Genome	Cyanobacteriota	Cyanophyceae	Oscillatoriophycideae	Chroococcales	Microcystaceae	Microcystis	Microcystis aeruginosa
WP_066029636.1	GCF_001704955.2	chromosome	NZ_CP012375.1	1156270	1157157	+	D-alanyl-D-alanine carboxypeptidase/D-alanyl-D-alanine-endopeptidase	dacB		amyaer_RS05620	888	295	Alr1666	yes	27-28	Microcystis aeruginosa NIES-2481	na	1698524	Complete Genome	Cyanobacteriota	Cyanophyceae	Oscillatoriophycideae	Chroococcales	Microcystaceae	Microcystis	Microcystis aeruginosa
WP_071102500.1	GCF_001854205.2	chromosome	NZ_CP017708.2	573962	575548	-	D-alanyl-D-alanine carboxypeptidase/D-alanyl-D-alanine-endopeptidase	dacB		BJP36_RS02525	1587	528	Alr1666	yes	31-32	Moorena producens JHB	na	1454205	Complete Genome	Cyanobacteriota	Cyanophyceae	Oscillatoriophycideae	Oscillatoriales	Oscillatoriaceae	Moorena	Moorena producens
WP_071105265.1	GCF_001854205.2	chromosome	NZ_CP017708.2	6084582	6085520	+	D-alanyl-D-alanine carboxypeptidase/D-alanyl-D-alanine-endopeptidase	dacB		BJP36_RS26220	939	312	Alr1666	yes	32-33	Moorena producens JHB	na	1454205	Complete Genome	Cyanobacteriota	Cyanophyceae	Oscillatoriophycideae	Oscillatoriales	Oscillatoriaceae	Moorena	Moorena producens
WP_071800352.1	GCF_001885215.1	chromosome	NZ_CP018091.1	980802	982454	+	D-alanyl-D-alanine carboxypeptidase/D-alanyl-D-alanine-endopeptidase	dacB		BM449_RS05155	1653	550	Alr1666	yes	25-26	Synechococcus sp. SynAce01	na	1916956	Complete Genome	Cyanobacteriota	Cyanophyceae	na	Synechococcales	Synechococcaceae	Synechococcus	unclassified Synechococcus
WP_083544561.1	GCF_001885215.1	chromosome	NZ_CP018091.1	2504827	2506119	+	D-alanyl-D-alanine carboxypeptidase/D-alanyl-D-alanine-endopeptidase	dacB		BM449_RS13035	1293	430	Alr1666	yes	31-32	Synechococcus sp. SynAce01	na	1916956	Complete Genome	Cyanobacteriota	Cyanophyceae	na	Synechococcales	Synechococcaceae	Synechococcus	unclassified Synechococcus
WP_145536948.1	GCF_001885215.1	chromosome	NZ_CP018091.1	979108	980802	+	D-alanyl-D-alanine carboxypeptidase/D-alanyl-D-alanine-endopeptidase	dacB		BM449_RS05150	1695	564	Alr1666	yes	45-46	Synechococcus sp. SynAce01	na	1916956	Complete Genome	Cyanobacteriota	Cyanophyceae	na	Synechococcales	Synechococcaceae	Synechococcus	unclassified Synechococcus
WP_072620224.1	GCF_001890765.1	unplaced scaffold	NZ_KV878783.1	1460694	1461596	-	D-alanyl-D-alanine carboxypeptidase			SPI6313_RS06240	903	300	Alr1666	yes	26-27	Spirulina major PCC 6313	reference genome	129961	Scaffold	Cyanobacteriota	Cyanophyceae	na	Spirulinales	Spirulinaceae	Spirulina	Spirulina major
WP_175551025.1	GCF_001890765.1	unplaced scaffold	NZ_KV878783.1	1652	3136	-	D-alanyl-D-alanine carboxypeptidase/D-alanyl-D-alanine-endopeptidase	dacB		SPI6313_RS00240	1485	494	Alr1666	yes	41-42	Spirulina major PCC 6313	reference genome	129961	Scaffold	Cyanobacteriota	Cyanophyceae	na	Spirulinales	Spirulinaceae	Spirulina	Spirulina major
WP_073598573.1	GCF_001904635.1	unplaced scaffold	NZ_MRCB01000004.1	50276	51145	-	D-alanyl-D-alanine carboxypeptidase/D-alanyl-D-alanine-endopeptidase	dacB		NIES593_RS05225	870	289	Alr1666	yes	27-28	Hydrococcus rivularis NIES-593	reference genome	1921803	Scaffold	Cyanobacteriota	Cyanophyceae	na	Pleurocapsales	Hydrococcaceae	Hydrococcus	Hydrococcus rivularis
WP_073551527.1	GCF_001904655.1	unplaced scaffold	NZ_MRCC01000026.1	32873	34300	-	D-alanyl-D-alanine carboxypeptidase/D-alanyl-D-alanine-endopeptidase	dacB		NIES1031_RS21705	1428	475	Alr1666	yes	23-24	Chroogloeocystis siderophila 5.2 s.c.1	reference genome	247279	Contig	Cyanobacteriota	Cyanophyceae	Oscillatoriophycideae	Chroococcales	Chroococcaceae	Chroogloeocystis	Chroogloeocystis siderophila
WP_073593032.1	GCF_001904725.1	unplaced scaffold	NZ_MRCE01000007.1	10220	11728	-	D-alanyl-D-alanine carboxypeptidase/D-alanyl-D-alanine-endopeptidase	dacB		NIES2119_RS08470	1509	502	Alr1666	yes	28-29	Phormidium ambiguum IAM M-71	reference genome	454136	Scaffold	Cyanobacteriota	Cyanophyceae	Oscillatoriophycideae	Oscillatoriales	Oscillatoriaceae	Phormidium	Phormidium ambiguum
WP_075896343.1	GCF_001942495.1	unplaced scaffold	NZ_MKZS01000001.1	712972	714558	-	D-alanyl-D-alanine carboxypeptidase/D-alanyl-D-alanine-endopeptidase	dacB		BJP37_RS02965	1587	528	Alr1666	yes	31-32	Moorena bouillonii PNG	reference genome	568701	Scaffold	Cyanobacteriota	Cyanophyceae	Oscillatoriophycideae	Oscillatoriales	Oscillatoriaceae	Moorena	Moorena bouillonii
WP_077142702.1	GCF_001989415.1	chromosome	NZ_CP018344.1	1412627	1413844	+	D-alanyl-D-alanine carboxypeptidase			BSR22_RS07855	1218	405	Alr1666	yes	27-28	Prochlorococcus sp. RS50	na	1924285	Chromosome	Cyanobacteriota	Cyanophyceae	na	Synechococcales	Prochlorococcaceae	Prochlorococcus	unclassified Prochlorococcus
WP_077142702.1	GCF_001989435.1	chromosome	NZ_CP018345.1	500139	501356	-	D-alanyl-D-alanine carboxypeptidase			BS620_RS02830	1218	405	Alr1666	yes	27-28	Prochlorococcus sp. RS01	na	1924286	Chromosome	Cyanobacteriota	Cyanophyceae	na	Synechococcales	Prochlorococcaceae	Prochlorococcus	unclassified Prochlorococcus
WP_077142702.1	GCF_001989455.1	chromosome	NZ_CP018346.1	1642755	1643972	-	D-alanyl-D-alanine carboxypeptidase			BS621_RS09150	1218	405	Alr1666	yes	27-28	Prochlorococcus sp. RS04	na	1924287	Chromosome	Cyanobacteriota	Cyanophyceae	na	Synechococcales	Prochlorococcaceae	Prochlorococcus	unclassified Prochlorococcus
WP_137455071.1	GCF_002075285.3	chromosome	NZ_CP021983.2	2332218	2333612	-	D-alanyl-D-alanine carboxypeptidase/D-alanyl-D-alanine-endopeptidase	dacB		XM38_RS10515	1395	464	Alr1666	yes	20-21	Halomicronema hongdechloris C2206	reference genome	1641165	Complete Genome	Cyanobacteriota	Cyanophyceae	na	Nodosilineales	Nodosilineaceae	Halomicronema	Halomicronema hongdechloris
WP_187329519.1	GCF_002075285.3	chromosome	NZ_CP021983.2	4980633	4981970	+	D-alanyl-D-alanine carboxypeptidase			XM38_RS22705	1338	445	Alr1666	yes	26-27	Halomicronema hongdechloris C2206	reference genome	1641165	Complete Genome	Cyanobacteriota	Cyanophyceae	na	Nodosilineales	Nodosilineaceae	Halomicronema	Halomicronema hongdechloris
WP_002743343.1	GCF_002095975.1	chromosome	NZ_CP020771.1	899016	900308	-	D-alanyl-D-alanine carboxypeptidase			BH695_RS04570	1293	430	Alr1666	yes	21-22	Microcystis aeruginosa PCC 7806SL	na	1903187	Complete Genome	Cyanobacteriota	Cyanophyceae	Oscillatoriophycideae	Chroococcales	Microcystaceae	Microcystis	Microcystis aeruginosa
WP_002744924.1	GCF_002095975.1	chromosome	NZ_CP020771.1	4847354	4848244	+	D-alanyl-D-alanine carboxypeptidase/D-alanyl-D-alanine-endopeptidase	dacB		BH695_RS24055	891	296	Alr1666	yes	27-28	Microcystis aeruginosa PCC 7806SL	na	1903187	Complete Genome	Cyanobacteriota	Cyanophyceae	Oscillatoriophycideae	Chroococcales	Microcystaceae	Microcystis	Microcystis aeruginosa
WP_036401533.1	GCF_002095975.1	chromosome	NZ_CP020771.1	212745	214169	+	D-alanyl-D-alanine carboxypeptidase/D-alanyl-D-alanine-endopeptidase	dacB		BH695_RS01110	1425	474	Alr1666	yes	28-29	Microcystis aeruginosa PCC 7806SL	na	1903187	Complete Genome	Cyanobacteriota	Cyanophyceae	Oscillatoriophycideae	Chroococcales	Microcystaceae	Microcystis	Microcystis aeruginosa
WP_017287075.1	GCF_002142475.1	chromosome	NZ_AP014638.1	4475659	4477020	-	D-alanyl-D-alanine carboxypeptidase/D-alanyl-D-alanine-endopeptidase	dacB		LBWT_RS21165	1362	453	Alr1666	yes	26-27	Leptolyngbya boryana IAM M-101	reference genome	411966	Complete Genome	Cyanobacteriota	Cyanophyceae	na	Leptolyngbyales	Leptolyngbyaceae	Leptolyngbya	Leptolyngbya boryana
WP_017288148.1	GCF_002142475.1	chromosome	NZ_AP014638.1	3409500	3410384	-	D-alanyl-D-alanine carboxypeptidase			LBWT_RS15945	885	294	Alr1666	yes	38-39	Leptolyngbya boryana IAM M-101	reference genome	411966	Complete Genome	Cyanobacteriota	Cyanophyceae	na	Leptolyngbyales	Leptolyngbyaceae	Leptolyngbya	Leptolyngbya boryana
WP_017288300.1	GCF_002142475.1	chromosome	NZ_AP014638.1	3257901	3259358	-	D-alanyl-D-alanine carboxypeptidase/D-alanyl-D-alanine-endopeptidase	dacB		LBWT_RS15260	1458	485	Alr1666	yes	29-30	Leptolyngbya boryana IAM M-101	reference genome	411966	Complete Genome	Cyanobacteriota	Cyanophyceae	na	Leptolyngbyales	Leptolyngbyaceae	Leptolyngbya	Leptolyngbya boryana
WP_017287075.1	GCF_002142495.1	chromosome	NZ_AP014642.1	4475659	4477020	-	D-alanyl-D-alanine carboxypeptidase/D-alanyl-D-alanine-endopeptidase	dacB		APT55_RS21305	1362	453	Alr1666	yes	26-27	Leptolyngbya boryana dg5	na	1260963	Complete Genome	Cyanobacteriota	Cyanophyceae	na	Leptolyngbyales	Leptolyngbyaceae	Leptolyngbya	Leptolyngbya boryana
WP_017288148.1	GCF_002142495.1	chromosome	NZ_AP014642.1	3409500	3410384	-	D-alanyl-D-alanine carboxypeptidase			APT55_RS16075	885	294	Alr1666	yes	38-39	Leptolyngbya boryana dg5	na	1260963	Complete Genome	Cyanobacteriota	Cyanophyceae	na	Leptolyngbyales	Leptolyngbyaceae	Leptolyngbya	Leptolyngbya boryana
WP_017288300.1	GCF_002142495.1	chromosome	NZ_AP014642.1	3257901	3259358	-	D-alanyl-D-alanine carboxypeptidase/D-alanyl-D-alanine-endopeptidase	dacB		APT55_RS15360	1458	485	Alr1666	yes	29-30	Leptolyngbya boryana dg5	na	1260963	Complete Genome	Cyanobacteriota	Cyanophyceae	na	Leptolyngbyales	Leptolyngbyaceae	Leptolyngbya	Leptolyngbya boryana
WP_087540255.1	GCF_002163975.1	chromosome	NZ_CP019636.1	3152392	3153861	-	D-alanyl-D-alanine carboxypeptidase/D-alanyl-D-alanine-endopeptidase	dacB		BZZ01_RS12695	1470	489	Alr1666	yes	27-28	Nostocales cyanobacterium HT-58-2	na	369278	Complete Genome	Cyanobacteriota	Cyanophyceae	na	Nostocales	unclassified Nostocales		0
WP_088893458.1	GCF_002215035.1	unplaced scaffold	NZ_NKFP01000006.1	2976591	2978198	-	D-alanyl-D-alanine carboxypeptidase/D-alanyl-D-alanine-endopeptidase	dacB		CDV24_RS26380	1608	535	Alr1666	yes	45-46	Leptolyngbya ohadii IS1	reference genome	2009322	Scaffold	Cyanobacteriota	Cyanophyceae	na	Leptolyngbyales	Leptolyngbyaceae	Leptolyngbya	Leptolyngbya ohadii
WP_390625524.1	GCF_002252705.1	unplaced scaffold	NZ_NQLA01000031.1	27565	28848	-	D-alanyl-D-alanine carboxypeptidase/D-alanyl-D-alanine-endopeptidase			CJZ98_RS12175	1284	427	Alr1666	yes	26-27	Vulcanococcus limneticus LL	reference genome	2025607	Scaffold	Cyanobacteriota	Cyanophyceae	na	Synechococcales	Synechococcaceae	Vulcanococcus	Vulcanococcus limneticus
WP_095721431.1	GCF_002289455.1	unplaced scaffold	NZ_NTFS01000074.1	7638	9101	+	D-alanyl-D-alanine carboxypeptidase/D-alanyl-D-alanine-endopeptidase	dacB		CK510_RS09260	1464	487	Alr1666	yes	27-28	Brunnivagina elsteri CCALA 953	reference genome	987040	Scaffold	Cyanobacteriota	Cyanophyceae	na	Nostocales	Calotrichaceae	Brunnivagina	Brunnivagina elsteri
WP_095723292.1	GCF_002289455.1	unplaced scaffold	NZ_NTFS01000243.1	7088	8044	-	D-alanyl-D-alanine carboxypeptidase			CK510_RS19525	957	318	Alr1666	yes	36-37	Brunnivagina elsteri CCALA 953	reference genome	987040	Scaffold	Cyanobacteriota	Cyanophyceae	na	Nostocales	Calotrichaceae	Brunnivagina	Brunnivagina elsteri
WP_096380461.1	GCF_002355455.1	chromosome	NZ_AP017375.1	553831	554724	-	D-alanyl-D-alanine carboxypeptidase/D-alanyl-D-alanine-endopeptidase	dacB		STA3757_RS02505	894	297	Alr1666	yes	32-33	Stanieria sp. NIES-3757	na	313903	Complete Genome	Cyanobacteriota	Cyanophyceae	na	Pleurocapsales	Dermocarpellaceae	Stanieria	unclassified Stanieria
WP_096380868.1	GCF_002355455.1	chromosome	NZ_AP017375.1	716490	717950	+	D-alanyl-D-alanine carboxypeptidase/D-alanyl-D-alanine-endopeptidase	dacB		STA3757_RS03265	1461	486	Alr1666	yes	26-27	Stanieria sp. NIES-3757	na	313903	Complete Genome	Cyanobacteriota	Cyanophyceae	na	Pleurocapsales	Dermocarpellaceae	Stanieria	unclassified Stanieria
WP_096416486.1	GCF_002356215.1	chromosome	NZ_AP017959.1	723687	725174	-	D-alanyl-D-alanine carboxypeptidase/D-alanyl-D-alanine-endopeptidase	dacB		NIES970_RS03495	1488	495	Alr1666	yes	29-30	Synechococcus sp. NIES-970	na	374013	Complete Genome	Cyanobacteriota	Cyanophyceae	na	Synechococcales	Synechococcaceae	Synechococcus	unclassified Synechococcus
WP_042466008.1	GCF_002367955.1	chromosome	NZ_AP018166.1	4437481	4438947	-	D-alanyl-D-alanine carboxypeptidase/D-alanyl-D-alanine-endopeptidase	dacB		CA722_RS19130	1467	488	Alr1666	yes	27-28	Anabaena cylindrica PCC 7122 GCF2	na	381306	Chromosome	Cyanobacteriota	Cyanophyceae	na	Nostocales	Nostocaceae	Anabaena	Anabaena cylindrica
WP_096576435.1	GCF_002367975.1	chromosome	NZ_AP018174.1	1082643	1084109	+	D-alanyl-D-alanine carboxypeptidase/D-alanyl-D-alanine-endopeptidase	dacB		CA723_RS04770	1467	488	Alr1666	yes	28-29	Anabaenopsis circularis NIES-21	na	381306	Chromosome	Cyanobacteriota	Cyanophyceae	na	Nostocales	Nodulariaceae	Anabaenopsis	Anabaenopsis circularis
WP_010995835.1	GCF_002368015.1	chromosome	NZ_AP018216.1	96013	97476	+	D-alanyl-D-alanine carboxypeptidase/D-alanyl-D-alanine-endopeptidase	dacB		CA725_RS00280	1464	487	Alr1666	yes	27-28	Trichormus variabilis NIES-23	na	381306	Chromosome	Cyanobacteriota	Cyanophyceae	na	Nostocales	Nostocaceae	Trichormus	Trichormus variabilis
WP_096660955.1	GCF_002368095.1	chromosome	NZ_AP018227.1	8942177	8943712	-	D-alanyl-D-alanine carboxypeptidase/D-alanyl-D-alanine-endopeptidase	dacB		CA729_RS34945	1536	511	Alr1666	yes	27-28	Calothrix parasitica NIES-267	na	381306	Chromosome	Cyanobacteriota	Cyanophyceae	na	Nostocales	Calotrichaceae	Calothrix	Calothrix parasitica
WP_096669960.1	GCF_002368115.1	chromosome	NZ_AP018316.1	4323997	4325466	+	D-alanyl-D-alanine carboxypeptidase/D-alanyl-D-alanine-endopeptidase	dacB		CA730_RS20025	1470	489	Alr1666	yes	27-28	Dolichospermum compactum NIES-806	reference genome	1973481	Chromosome	Cyanobacteriota	Cyanophyceae	na	Nostocales	Aphanizomenonaceae	Dolichospermum	Dolichospermum compactum
WP_096678875.1	GCF_002368215.1	chromosome	NZ_AP018184.1	994375	995838	-	D-alanyl-D-alanine carboxypeptidase/D-alanyl-D-alanine-endopeptidase	dacB		CA737_RS04270	1464	487	Alr1666	yes	27-28	Nostoc sp. NIES-2111	na	381306	Chromosome	Cyanobacteriota	Cyanophyceae	na	Nostocales	Nostocaceae	Nostoc	unclassified Nostoc
WP_017287075.1	GCF_002368255.1	chromosome	NZ_AP018203.1	2458730	2460091	+	D-alanyl-D-alanine carboxypeptidase/D-alanyl-D-alanine-endopeptidase	dacB		CA740_RS11600	1362	453	Alr1666	yes	26-27	Leptolyngbya boryana NIES-2135	na	381306	Complete Genome	Cyanobacteriota	Cyanophyceae	na	Leptolyngbyales	Leptolyngbyaceae	Leptolyngbya	Leptolyngbya boryana
WP_017288148.1	GCF_002368255.1	chromosome	NZ_AP018203.1	3525342	3526226	+	D-alanyl-D-alanine carboxypeptidase			CA740_RS16840	885	294	Alr1666	yes	38-39	Leptolyngbya boryana NIES-2135	na	381306	Complete Genome	Cyanobacteriota	Cyanophyceae	na	Leptolyngbyales	Leptolyngbyaceae	Leptolyngbya	Leptolyngbya boryana
WP_017288300.1	GCF_002368255.1	chromosome	NZ_AP018203.1	3675356	3676813	+	D-alanyl-D-alanine carboxypeptidase/D-alanyl-D-alanine-endopeptidase	dacB		CA740_RS17555	1458	485	Alr1666	yes	29-30	Leptolyngbya boryana NIES-2135	na	381306	Complete Genome	Cyanobacteriota	Cyanophyceae	na	Leptolyngbyales	Leptolyngbyaceae	Leptolyngbya	Leptolyngbya boryana
WP_096574036.1	GCF_002368295.1	chromosome	NZ_AP018248.1	1023500	1024963	+	D-alanyl-D-alanine carboxypeptidase/D-alanyl-D-alanine-endopeptidase	dacB		CDC28_RS04120	1464	487	Alr1666	yes	27-28	Tolypothrix tenuis PCC 7101 GCF1	na	381306	Chromosome	Cyanobacteriota	Cyanophyceae	na	Nostocales	Tolypothrichaceae	Tolypothrix	Tolypothrix tenuis
WP_096558382.1	GCF_002368335.1	chromosome	NZ_AP018288.1	6863914	6865386	+	D-alanyl-D-alanine carboxypeptidase/D-alanyl-D-alanine-endopeptidase	dacB		CDC32_RS27705	1473	490	Alr1666	yes	30-31	Nostoc sp. NIES-4103	na	381306	Chromosome	Cyanobacteriota	Cyanophyceae	na	Nostocales	Nostocaceae	Nostoc	unclassified Nostoc
WP_096620343.1	GCF_002368395.1	chromosome	NZ_AP018254.1	674868	676334	+	D-alanyl-D-alanine carboxypeptidase/D-alanyl-D-alanine-endopeptidase	dacB		CDC37_RS02550	1467	488	Alr1666	yes	27-28	Calothrix sp. NIES-3974	na	2005462	Complete Genome	Cyanobacteriota	Cyanophyceae	na	Nostocales	Calotrichaceae	Calothrix	unclassified Calothrix
WP_180274760.1	GCF_002412335.2	unplaced scaffold	NZ_NXIB02000186.1	1101	2546	-	D-alanyl-D-alanine carboxypeptidase/D-alanyl-D-alanine-endopeptidase	dacB		CP500_RS21240	1446	481	Alr1666	yes	22-23	Tychonema bourrellyi FEM_GT703	reference genome	2040638	Contig	Cyanobacteriota	Cyanophyceae	Oscillatoriophycideae	Oscillatoriales	Microcoleaceae	Tychonema	Tychonema bourrellyi
WP_244918109.1	GCF_002608105.1	unplaced scaffold	NZ_LAHB01000032.1	35169	36641	+	D-alanyl-D-alanine carboxypeptidase/D-alanyl-D-alanine-endopeptidase	dacB	57095806	VF07_RS21790	1473	490	Alr1666	yes	30-31	Nostoc linckia z6	reference genome	1628744	Scaffold	Cyanobacteriota	Cyanophyceae	na	Nostocales	Nostocaceae	Nostoc	Nostoc linckia
WP_198406031.1	GCF_002754935.1	chromosome	NZ_CP018092.1	2346517	2347908	+	D-alanyl-D-alanine carboxypeptidase/D-alanyl-D-alanine-endopeptidase	dacB		BRW62_RS11400	1392	463	Alr1666	yes	25-26	Parathermosynechococcus lividus PCC 6715	reference genome	1917166	Complete Genome	Cyanobacteriota	Cyanophyceae	na	Acaryochloridales	Thermosynechococcaceae	Parathermosynechococcus	Parathermosynechococcus lividus
WP_225912549.1	GCF_002813575.1	chromosome	NZ_CP024785.1	2980350	2981816	+	D-alanyl-D-alanine carboxypeptidase/D-alanyl-D-alanine-endopeptidase	dacB		COO91_RS13685	1467	488	Alr1666	yes	29-30	Nostoc flagelliforme CCNUN1	reference genome	2038116	Complete Genome	Cyanobacteriota	Cyanophyceae	na	Nostocales	Nostocaceae	Nostoc	Nostoc flagelliforme
WP_103139053.1	GCF_002896875.1	chromosome	NZ_CP023278.1	5066385	5067848	+	D-alanyl-D-alanine carboxypeptidase/D-alanyl-D-alanine-endopeptidase	dacB		CLI64_RS21135	1464	487	Alr1666	yes	27-28	Nostoc sp. CENA543	na	1869241	Complete Genome	Cyanobacteriota	Cyanophyceae	na	Nostocales	Nostocaceae	Nostoc	unclassified Nostoc
WP_103126283.1	GCF_002897135.1	unplaced scaffold	NZ_DF978437.1	142887	144353	-	D-alanyl-D-alanine carboxypeptidase/D-alanyl-D-alanine-endopeptidase	dacB		NCWK1_RS22815	1467	488	Alr1666	yes	28-29	Nostoc cycadae WK-1	reference genome	1861711	Scaffold	Cyanobacteriota	Cyanophyceae	na	Nostocales	Nostocaceae	Nostoc	Nostoc cycadae
WP_104388684.1	GCF_002934005.1	unplaced scaffold	NZ_PGEM01000118.1	12761	14230	-	D-alanyl-D-alanine carboxypeptidase/D-alanyl-D-alanine-endopeptidase	dacB		CUN59_RS15480	1470	489	Alr1666	yes	27-28	Cuspidothrix issatschenkoi CHARLIE-1	reference genome	2052836	Scaffold	Cyanobacteriota	Cyanophyceae	na	Nostocales	Aphanizomenonaceae	Cuspidothrix	Cuspidothrix issatschenkoi
WP_104900470.1	GCF_002949735.1	chromosome	NZ_CP026681.1	4860490	4861953	-	D-alanyl-D-alanine carboxypeptidase/D-alanyl-D-alanine-endopeptidase	dacB		NPM_RS20910	1464	487	Alr1666	yes	27-28	Nostoc sp. Peltigera membranacea cyanobiont N6	na	1261031	Complete Genome	Cyanobacteriota	Cyanophyceae	na	Nostocales	Nostocaceae	Nostoc	unclassified Nostoc
WP_234016958.1	GCF_002949795.1	chromosome	NZ_CP026692.1	3708010	3709485	-	D-alanyl-D-alanine carboxypeptidase/D-alanyl-D-alanine-endopeptidase	dacB		NLP_RS16270	1476	491	Alr1666	yes	31-32	Nostoc sp. Lobaria pulmonaria 5183 cyanobiont	na	1618022	Complete Genome	Cyanobacteriota	Cyanophyceae	na	Nostocales	Nostocaceae	Nostoc	unclassified Nostoc
WP_106288387.1	GCF_003003775.1	unplaced scaffold	NZ_PVWJ01000037.1	6278	7774	+	D-alanyl-D-alanine carboxypeptidase/D-alanyl-D-alanine-endopeptidase	dacB		C7B64_RS09385	1497	498	Alr1666	yes	32-33	Merismopedia glauca CCAP 1448-3	reference genome	1296344	Contig	Cyanobacteriota	Cyanophyceae	na	Synechococcales	Merismopediaceae	Merismopedia	Merismopedia glauca
WP_106308239.1	GCF_003003845.1	unplaced scaffold	NZ_PVWO01000276.1	5052	6545	-	D-alanyl-D-alanine carboxypeptidase/D-alanyl-D-alanine-endopeptidase	dacB		C7B77_RS18810	1494	497	Alr1666	yes	30-31	Chamaesiphon polymorphus CCALA 037	reference genome	2107692	Contig	Cyanobacteriota	Cyanophyceae	na	Gomontiellales	Chamaesiphonaceae	Chamaesiphon	Chamaesiphon polymorphus
WP_106310384.1	GCF_003003845.1	unplaced scaffold	NZ_PVWO01000405.1	829	1707	-	D-alanyl-D-alanine carboxypeptidase			C7B77_RS22960	879	292	Alr1666	yes	36-37	Chamaesiphon polymorphus CCALA 037	reference genome	2107692	Contig	Cyanobacteriota	Cyanophyceae	na	Gomontiellales	Chamaesiphonaceae	Chamaesiphon	Chamaesiphon polymorphus
WP_106220009.1	GCF_003003925.1	unplaced scaffold	NZ_PVWP01000002.1	313076	314419	-	D-alanyl-D-alanine carboxypeptidase			C7B81_RS04070	1344	447	Alr1666	yes	37-38	Aphanothece cf. minutissima CCALA 015	reference genome	2107695	Contig	Cyanobacteriota	Cyanophyceae	Oscillatoriophycideae	Chroococcales	Aphanothecaceae	Aphanothece	Aphanothece minutissima
WP_106456105.1	GCF_003007785.1	unplaced scaffold	NZ_PXOH01000005.1	140742	142244	+	D-alanyl-D-alanine carboxypeptidase/D-alanyl-D-alanine-endopeptidase	dacB		C7H19_RS06625	1503	500	Alr1666	yes	28-29	Aphanothece hegewaldii CCALA 016	reference genome	2107694	Contig	Cyanobacteriota	Cyanophyceae	Oscillatoriophycideae	Chroococcales	Aphanothecaceae	Aphanothece	Aphanothece hegewaldii
WP_106457516.1	GCF_003007785.1	unplaced scaffold	NZ_PXOH01000015.1	21976	22860	-	D-alanyl-D-alanine carboxypeptidase			C7H19_RS14050	885	294	Alr1666	yes	27-28	Aphanothece hegewaldii CCALA 016	reference genome	2107694	Contig	Cyanobacteriota	Cyanophyceae	Oscillatoriophycideae	Chroococcales	Aphanothecaceae	Aphanothece	Aphanothece hegewaldii
WP_010872884.1	GCF_003015225.1	chromosome	NZ_CP028094.1	1845766	1847058	-	D-alanyl-D-alanine carboxypeptidase/D-alanyl-D-alanine-endopeptidase			C7I86_RS08790	1293	430	Alr1666	yes	24-25	Synechocystis sp. IPPAS B-1465	na	2116702	Complete Genome	Cyanobacteriota	Cyanophyceae	na	Synechococcales	Merismopediaceae	Synechocystis	unclassified Synechocystis
WP_223211369.1	GCF_003015225.1	chromosome	NZ_CP028094.1	1683778	1684689	+	D-alanyl-D-alanine carboxypeptidase/D-alanyl-D-alanine-endopeptidase	dacB		C7I86_RS07960	912	303	Alr1666	yes	28-29	Synechocystis sp. IPPAS B-1465	na	2116702	Complete Genome	Cyanobacteriota	Cyanophyceae	na	Synechococcales	Merismopediaceae	Synechocystis	unclassified Synechocystis
WP_008199991.1	GCF_003019735.1	chromosome	NZ_CP020664.1	4846691	4848115	+	D-alanyl-D-alanine carboxypeptidase/D-alanyl-D-alanine-endopeptidase	dacB		B5D77_RS24685	1425	474	Alr1666	yes	28-29	Microcystis sp. MC19	na	1967666	Complete Genome	Cyanobacteriota	Cyanophyceae	Oscillatoriophycideae	Chroococcales	Microcystaceae	Microcystis	unclassified Microcystis
WP_008205475.1	GCF_003019735.1	chromosome	NZ_CP020664.1	1153380	1154672	+	D-alanyl-D-alanine carboxypeptidase			B5D77_RS05950	1293	430	Alr1666	yes	21-22	Microcystis sp. MC19	na	1967666	Complete Genome	Cyanobacteriota	Cyanophyceae	Oscillatoriophycideae	Chroococcales	Microcystaceae	Microcystis	unclassified Microcystis
WP_106909588.1	GCF_003019735.1	chromosome	NZ_CP020664.1	4151579	4152466	-	D-alanyl-D-alanine carboxypeptidase/D-alanyl-D-alanine-endopeptidase	dacB		B5D77_RS21095	888	295	Alr1666	yes	27-28	Microcystis sp. MC19	na	1967666	Complete Genome	Cyanobacteriota	Cyanophyceae	Oscillatoriophycideae	Chroococcales	Microcystaceae	Microcystis	unclassified Microcystis
WP_107805736.1	GCF_003054475.1	chromosome	NZ_CP020114.1	130272	131738	-	D-alanyl-D-alanine carboxypeptidase/D-alanyl-D-alanine-endopeptidase	dacB	78015531	BMF81_RS00625	1467	488	Alr1666	yes	27-28	Nodularia spumigena UHCC 0039	reference genome	1914872	Complete Genome	Cyanobacteriota	Cyanophyceae	na	Nostocales	Nodulariaceae	Nodularia	Nodularia spumigena
WP_244919330.1	GCF_003113895.1	unplaced scaffold	NZ_BDUD01000001.1	5331875	5333344	-	D-alanyl-D-alanine carboxypeptidase/D-alanyl-D-alanine-endopeptidase	dacB		CDC33_RS23670	1470	489	Alr1666	yes	29-30	Nostoc commune NIES-4072	reference genome	2005467	Scaffold	Cyanobacteriota	Cyanophyceae	na	Nostocales	Nostocaceae	Nostoc	Nostoc commune
WP_110985973.1	GCF_003231495.1	unplaced scaffold	NZ_PQWO01000005.1	173417	174901	+	D-alanyl-D-alanine carboxypeptidase/D-alanyl-D-alanine-endopeptidase	dacB		C1752_RS10280	1485	494	Alr1666	yes	25-26	Acaryochloris thomasi RCC1774	reference genome	1764569	Scaffold	Cyanobacteriota	Cyanophyceae	na	Acaryochloridales	Acaryochloridaceae	Acaryochloris	Acaryochloris thomasi
WP_110988072.1	GCF_003231495.1	unplaced scaffold	NZ_PQWO01000017.1	63962	64876	+	D-alanyl-D-alanine carboxypeptidase			C1752_RS21280	915	304	Alr1666	yes	36-37	Acaryochloris thomasi RCC1774	reference genome	1764569	Scaffold	Cyanobacteriota	Cyanophyceae	na	Acaryochloridales	Acaryochloridaceae	Acaryochloris	Acaryochloris thomasi
WP_110988767.1	GCF_003231495.1	unplaced scaffold	NZ_PQWO01000030.1	13450	14724	+	D-alanyl-D-alanine carboxypeptidase			C1752_RS24960	1275	424	Alr1666	yes	16-17	Acaryochloris thomasi RCC1774	reference genome	1764569	Scaffold	Cyanobacteriota	Cyanophyceae	na	Acaryochloridales	Acaryochloridaceae	Acaryochloris	Acaryochloris thomasi
WP_118167987.1	GCF_003443655.1	chromosome	NZ_CP031941.1	4581087	4582547	-	D-alanyl-D-alanine carboxypeptidase/D-alanyl-D-alanine-endopeptidase	dacB		D1367_RS20380	1461	486	Alr1666	yes	27-28	Nostoc sphaeroides	reference genome	446679	Complete Genome	Cyanobacteriota	Cyanophyceae	na	Nostocales	Nostocaceae	Nostoc	Nostoc sphaeroides
WP_181495323.1	GCF_003555505.1	chromosome	NZ_CP032152.1	2586802	2588196	-	D-alanyl-D-alanine carboxypeptidase/D-alanyl-D-alanine-endopeptidase	dacB		D3A95_RS12620	1395	464	Alr1666	yes	24-25	Thermosynechococcus sichuanensis E542	reference genome	2016101	Complete Genome	Cyanobacteriota	Cyanophyceae	na	Acaryochloridales	Thermosynechococcaceae	Thermosynechococcus	Thermosynechococcus sichuanensis
WP_119259392.1	GCF_003574135.1	chromosome	NZ_AP018341.1	219239	220120	-	D-alanyl-D-alanine carboxypeptidase/D-alanyl-D-alanine-endopeptidase	dacB		RGRSB_RS00695	882	293	Alr1666	yes	27-28	cyanobacterium endosymbiont of Rhopalodia gibberula	reference genome	1763363	Complete Genome	Cyanobacteriota	unclassified Cyanobacteriota	na	unclassified order	unclassified family	unclassified genus	0
WP_124144350.1	GCF_003838225.1	unplaced scaffold	NZ_RCBZ01000109.1	18012	19475	+	D-alanyl-D-alanine carboxypeptidase/D-alanyl-D-alanine-endopeptidase	dacB		D4Z78_RS09935	1464	487	Alr1666	yes	25-26	Okeania hirsuta	reference genome	1458930	Scaffold	Cyanobacteriota	Cyanophyceae	Oscillatoriophycideae	Oscillatoriales	Microcoleaceae	Okeania	Okeania hirsuta
WP_208673059.1	GCF_003846445.2	chromosome	NZ_CP030139.2	363936	365393	+	D-alanyl-D-alanine carboxypeptidase/D-alanyl-D-alanine-endopeptidase	dacB		DOP62_RS01755	1458	485	Alr1666	yes	41-42	Synechococcus elongatus PCC 11801	na	2219813	Complete Genome	Cyanobacteriota	Cyanophyceae	na	Synechococcales	Synechococcaceae	Synechococcus	Synechococcus elongatus
WP_124970330.1	GCF_003864295.1	unplaced scaffold	NZ_BDQK01000013.1	49804	51297	-	D-alanyl-D-alanine carboxypeptidase/D-alanyl-D-alanine-endopeptidase	dacB		AsFPU1_RS10780	1494	497	Alr1666	yes	31-32	Aphanothece sacrum FPU1	reference genome	1920663	Contig	Cyanobacteriota	Cyanophyceae	Oscillatoriophycideae	Chroococcales	Aphanothecaceae	Aphanothece	Aphanothece sacrum
WP_124978664.1	GCF_003864295.1	unplaced scaffold	NZ_BDQK01000016.1	58671	59555	+	D-alanyl-D-alanine carboxypeptidase			AsFPU1_RS18310	885	294	Alr1666	yes	27-28	Aphanothece sacrum FPU1	reference genome	1920663	Contig	Cyanobacteriota	Cyanophyceae	Oscillatoriophycideae	Chroococcales	Aphanothecaceae	Aphanothece	Aphanothece sacrum
WP_012267679.1	GCF_003945305.1	chromosome	NZ_AP019314.1	2761403	2762290	-	D-alanyl-D-alanine carboxypeptidase/D-alanyl-D-alanine-endopeptidase	dacB		myaer102_RS14295	888	295	Alr1666	yes	27-28	Microcystis viridis NIES-102	na	213615	Complete Genome	Cyanobacteriota	Cyanophyceae	Oscillatoriophycideae	Chroococcales	Microcystaceae	Microcystis	Microcystis viridis
WP_125730735.1	GCF_003945305.1	chromosome	NZ_AP019314.1	2134714	2136138	+	D-alanyl-D-alanine carboxypeptidase/D-alanyl-D-alanine-endopeptidase	dacB		myaer102_RS10955	1425	474	Alr1666	yes	28-29	Microcystis viridis NIES-102	na	213615	Complete Genome	Cyanobacteriota	Cyanophyceae	Oscillatoriophycideae	Chroococcales	Microcystaceae	Microcystis	Microcystis viridis
WP_125732461.1	GCF_003945305.1	chromosome	NZ_AP019314.1	5574870	5576162	+	D-alanyl-D-alanine carboxypeptidase			myaer102_RS28765	1293	430	Alr1666	yes	21-22	Microcystis viridis NIES-102	na	213615	Complete Genome	Cyanobacteriota	Cyanophyceae	Oscillatoriophycideae	Chroococcales	Microcystaceae	Microcystis	Microcystis viridis
WP_238154178.1	GCF_003957805.1	chromosome	NZ_CP033061.1	1865378	1866835	-	D-alanyl-D-alanine carboxypeptidase/D-alanyl-D-alanine-endopeptidase	dacB		UTEX3055_RS09590	1458	485	Alr1666	yes	41-42	Synechococcus elongatus UTEX 3055	na	2479200	Complete Genome	Cyanobacteriota	Cyanophyceae	na	Synechococcales	Synechococcaceae	Synechococcus	Synechococcus elongatus
WP_126385775.1	GCF_003967015.1	chromosome	NZ_AP017560.1	1279242	1280555	-	D-alanyl-D-alanine carboxypeptidase			ABRG53_RS05925	1314	437	Alr1666	yes	18-19	Pseudanabaena sp. ABRG5-3	na	685565	Complete Genome	Cyanobacteriota	Cyanophyceae	na	Pseudanabaenales	Pseudanabaenaceae	Pseudanabaena	unclassified Pseudanabaena
WP_162615671.1	GCF_003967015.1	chromosome	NZ_AP017560.1	3312889	3314445	+	D-alanyl-D-alanine carboxypeptidase/D-alanyl-D-alanine-endopeptidase	dacB		ABRG53_RS15105	1557	518	Alr1666	yes	32-33	Pseudanabaena sp. ABRG5-3	na	685565	Complete Genome	Cyanobacteriota	Cyanophyceae	na	Pseudanabaenales	Pseudanabaenaceae	Pseudanabaena	unclassified Pseudanabaena
WP_165380952.1	GCF_004209775.1	chromosome	NZ_CP035914.1	1353445	1354770	-	D-alanyl-D-alanine carboxypeptidase/D-alanyl-D-alanine-endopeptidase	dacB		SynWH8101_RS07075	1326	441	Alr1666	yes	25-26	Synechococcus sp. WH 8101 GCF1	na	59932	Complete Genome	Cyanobacteriota	Cyanophyceae	na	Synechococcales	Synechococcaceae	Synechococcus	unclassified Synechococcus
WP_190347581.1	GCF_005402885.1	unplaced scaffold	NZ_BJCE01000288.1	4295	5770	-	D-alanyl-D-alanine carboxypeptidase/D-alanyl-D-alanine-endopeptidase	dacB		FFR48_RS24460	1476	491	Alr1666	yes	28-29	Sphaerospermopsis reniformis	reference genome	531300	Contig	Cyanobacteriota	Cyanophyceae	na	Nostocales	Aphanizomenonaceae	Sphaerospermopsis	Sphaerospermopsis reniformis
WP_137908020.1	GCF_005402965.1	unplaced scaffold	NZ_BJCF01000020.1	46388	47857	-	D-alanyl-D-alanine carboxypeptidase/D-alanyl-D-alanine-endopeptidase	dacB		FFO06_RS10670	1470	489	Alr1666	yes	26-27	Dolichospermum planctonicum	reference genome	136072	Contig	Cyanobacteriota	Cyanophyceae	na	Nostocales	Aphanizomenonaceae	Dolichospermum	Dolichospermum planctonicum
WP_138072825.1	GCF_005577135.1	chromosome	NZ_CP040360.1	1480784	1482256	-	D-alanyl-D-alanine carboxypeptidase/D-alanyl-D-alanine-endopeptidase	dacB		FEK30_RS08175	1473	490	Alr1666	yes	29-30	Picosynechococcus sp. PCC 11901	na	2579791	Chromosome	Cyanobacteriota	Cyanophyceae	Oscillatoriophycideae	Chroococcales	Geminocystaceae	Picosynechococcus	unclassified Picosynechococcus
WP_168191128.1	GCF_005577135.1	chromosome	NZ_CP040360.1	1196972	1198267	+	D-alanyl-D-alanine carboxypeptidase			FEK30_RS06725	1296	431	Alr1666	yes	21-22	Picosynechococcus sp. PCC 11901	na	2579791	Chromosome	Cyanobacteriota	Cyanophyceae	Oscillatoriophycideae	Chroococcales	Geminocystaceae	Picosynechococcus	unclassified Picosynechococcus
WP_171977487.1	GCF_006968745.1	chromosome	NZ_CP030118.1	6232763	6234244	-	D-alanyl-D-alanine carboxypeptidase/D-alanyl-D-alanine-endopeptidase	dacB		DP114_RS25970	1482	493	Alr1666	yes	27-28	Brasilonema sennae CENA114	reference genome	415709	Chromosome	Cyanobacteriota	Cyanophyceae	na	Nostocales	Scytonemataceae	Brasilonema	Bromeliae group (in: Brasilonema)
WP_127081386.1	GCF_007830875.1	unplaced scaffold	NZ_VLKB01000008.1	677341	678792	+	D-alanyl-D-alanine carboxypeptidase/D-alanyl-D-alanine-endopeptidase	dacB		CAL7102_RS22295	1452	483	Alr1666	yes	25-26	Dulcicalothrix desertica PCC 7102	reference genome	232991	Scaffold	Cyanobacteriota	Cyanophyceae	na	Nostocales	Calotrichaceae	Dulcicalothrix	Dulcicalothrix desertica
WP_246140392.1	GCF_007904085.1	chromosome	NZ_CP042326.1	892091	893503	-	D-alanyl-D-alanine carboxypeptidase/D-alanyl-D-alanine-endopeptidase	dacB		FRE64_RS04170	1413	470	Alr1666	yes	22-23	Euhalothece natronophila Z-M001	reference genome	522448	Complete Genome	Cyanobacteriota	Cyanophyceae	Oscillatoriophycideae	Chroococcales	Halothecacae	Halothece cluster	Euhalothece
WP_148762948.1	GCF_008121535.1	chromosome	NZ_CP043056.1	2385245	2386708	-	D-alanyl-D-alanine carboxypeptidase/D-alanyl-D-alanine-endopeptidase	dacB		BMF77_RS11690	1464	487	Alr1666	yes	27-28	Dolichospermum sp. UHCC 0315A	na	1914871	Complete Genome	Cyanobacteriota	Cyanophyceae	na	Nostocales	Aphanizomenonaceae	Dolichospermum	unclassified Dolichospermum
WP_149820209.1	GCF_008386235.1	chromosome	NZ_CP040671.1	1855100	1856470	+	D-alanyl-D-alanine carboxypeptidase/D-alanyl-D-alanine-endopeptidase	dacB		FFX45_RS09195	1371	456	Alr1666	yes	24-25	Thermosynechococcus sp. CL-1	na	2583530	Complete Genome	Cyanobacteriota	Cyanophyceae	na	Acaryochloridales	Thermosynechococcaceae	Thermosynechococcus	unclassified Thermosynechococcus
WP_150882661.1	GCF_008807075.1	chromosome	NZ_CP035632.1	1040607	1041971	+	D-alanyl-D-alanine carboxypeptidase/D-alanyl-D-alanine-endopeptidase			EVJ50_RS05120	1365	454	Alr1666	yes	31-32	Synechococcus sp. RSCCF101	na	2511069	Complete Genome	Cyanobacteriota	Cyanophyceae	na	Synechococcales	Synechococcaceae	Synechococcus	unclassified Synechococcus
WP_014274181.1	GCF_009176225.1	unplaced scaffold	NZ_BIMW01000035.1	8604	10028	+	D-alanyl-D-alanine carboxypeptidase/D-alanyl-D-alanine-endopeptidase	dacB		GDL46_RS03920	1425	474	Alr1666	yes	21-22	Arthrospira platensis NIES-46	reference genome	1236695	Contig	Cyanobacteriota	Cyanophyceae	Oscillatoriophycideae	Oscillatoriales	Microcoleaceae	Arthrospira	Arthrospira platensis
WP_152589493.1	GCF_009372195.1	chromosome	NZ_CP045226.1	3704269	3705729	+	D-alanyl-D-alanine carboxypeptidase/D-alanyl-D-alanine-endopeptidase	dacB		GXM_RS16655	1461	486	Alr1666	yes	27-28	Nostoc sphaeroides CCNUC1	na	2653204	Complete Genome	Cyanobacteriota	Cyanophyceae	na	Nostocales	Nostocaceae	Nostoc	Nostoc sphaeroides
WP_011317540.1	GCF_009498015.1	chromosome	NZ_CP034058.1	1180760	1182223	-	D-alanyl-D-alanine carboxypeptidase/D-alanyl-D-alanine-endopeptidase	dacB		EH233_RS04995	1464	487	Alr1666	yes	27-28	Anabaena sp. YBS01	na	2490939	Complete Genome	Cyanobacteriota	Cyanophyceae	na	Nostocales	Nostocaceae	Anabaena	unclassified Anabaena
WP_208677572.1	GCF_009498715.2	chromosome	NZ_CP034671.2	378680	380137	+	D-alanyl-D-alanine carboxypeptidase/D-alanyl-D-alanine-endopeptidase	dacB		EKO22_RS01985	1458	485	Alr1666	yes	41-42	Synechococcus elongatus PCC 11802	na	2283154	Complete Genome	Cyanobacteriota	Cyanophyceae	na	Synechococcales	Synechococcaceae	Synechococcus	Synechococcus elongatus
WP_158199155.1	GCF_009792235.1	chromosome	NZ_CP046973.1	1003287	1004711	+	D-alanyl-D-alanine carboxypeptidase/D-alanyl-D-alanine-endopeptidase	dacB		GQR42_RS05135	1425	474	Alr1666	yes	28-29	Microcystis aeruginosa FD4	na	2686288	Complete Genome	Cyanobacteriota	Cyanophyceae	Oscillatoriophycideae	Chroococcales	Microcystaceae	Microcystis	Microcystis aeruginosa
WP_158200613.1	GCF_009792235.1	chromosome	NZ_CP046973.1	3028359	3029249	+	D-alanyl-D-alanine carboxypeptidase/D-alanyl-D-alanine-endopeptidase	dacB		GQR42_RS15315	891	296	Alr1666	yes	27-28	Microcystis aeruginosa FD4	na	2686288	Complete Genome	Cyanobacteriota	Cyanophyceae	Oscillatoriophycideae	Chroococcales	Microcystaceae	Microcystis	Microcystis aeruginosa
WP_159789527.1	GCF_009846485.1	unplaced scaffold	NZ_ML776472.1	3566966	3568456	+	D-alanyl-D-alanine carboxypeptidase/D-alanyl-D-alanine-endopeptidase	dacB		L855_RS15510	1491	496	Alr1666	yes	31-32	Sodalinema gerasimenkoae IPPAS B-353	reference genome	2709364	Scaffold	Cyanobacteriota	Cyanophyceae	Oscillatoriophycideae	Oscillatoriales	Microcoleaceae	Sodalinema	Sodalinema gerasimenkoae
WP_246198959.1	GCF_009846485.1	unplaced scaffold	NZ_ML776472.1	3943708	3945111	-	D-alanyl-D-alanine carboxypeptidase			L855_RS17045	1404	467	Alr1666	yes	13-14	Sodalinema gerasimenkoae IPPAS B-353	reference genome	2709364	Scaffold	Cyanobacteriota	Cyanophyceae	Oscillatoriophycideae	Oscillatoriales	Microcoleaceae	Sodalinema	Sodalinema gerasimenkoae
WP_011317540.1	GCF_009856605.1	chromosome	NZ_CP047242.1	2143166	2144629	+	D-alanyl-D-alanine carboxypeptidase/D-alanyl-D-alanine-endopeptidase	dacB	58723328	GSQ19_RS08560	1464	487	Alr1666	yes	27-28	Trichormus variabilis 0441	reference genome	375899	Complete Genome	Cyanobacteriota	Cyanophyceae	na	Nostocales	Nostocaceae	Trichormus	Trichormus variabilis
WP_245246035.1	GCF_009873495.1	chromosome	NZ_CP046703.1	6859531	6861000	+	D-alanyl-D-alanine carboxypeptidase/D-alanyl-D-alanine-endopeptidase	dacB		GJB62_RS28380	1470	489	Alr1666	yes	29-30	Nostoc sp. ATCC 53789	na	76335	Complete Genome	Cyanobacteriota	Cyanophyceae	na	Nostocales	Nostocaceae	Nostoc	unclassified Nostoc
WP_161823748.1	GCF_009939295.1	unplaced scaffold	NZ_WVIC01000002.1	174354	175865	+	D-alanyl-D-alanine carboxypeptidase/D-alanyl-D-alanine-endopeptidase	dacB		GS597_RS01810	1512	503	Alr1666	yes	25-26	Petrachloros mirabilis ULC683	reference genome	2781853	Scaffold	Cyanobacteriota	Cyanophyceae	na	Synechococcales	Petrachlorosaceae	Petrachloros	Petrachloros mirabilis
WP_162422168.1	GCF_010091945.1	unplaced scaffold	NZ_WVIE01000004.1	207724	208998	-	D-alanyl-D-alanine carboxypeptidase/D-alanyl-D-alanine-endopeptidase	dacB		GS601_RS05030	1275	424	Alr1666	yes	32-33	Myxacorys almedinensis A	reference genome	2690445	Scaffold	Cyanobacteriota	Cyanophyceae	na	Leptolyngbyales	Leptolyngbyaceae	Myxacorys	Myxacorys almedinensis
WP_162422927.1	GCF_010091945.1	unplaced scaffold	NZ_WVIE01000008.1	134474	135958	+	D-alanyl-D-alanine carboxypeptidase/D-alanyl-D-alanine-endopeptidase	dacB		GS601_RS08935	1485	494	Alr1666	yes	39-40	Myxacorys almedinensis A	reference genome	2690445	Scaffold	Cyanobacteriota	Cyanophyceae	na	Leptolyngbyales	Leptolyngbyaceae	Myxacorys	Myxacorys almedinensis
WP_036397194.1	GCF_010196425.1	chromosome	NZ_CP046058.1	647178	648068	-	D-alanyl-D-alanine carboxypeptidase/D-alanyl-D-alanine-endopeptidase	dacB		D3800_RS03035	891	296	Alr1666	yes	27-28	Microcystis aeruginosa NIES-298	na	449468	Complete Genome	Cyanobacteriota	Cyanophyceae	Oscillatoriophycideae	Chroococcales	Microcystaceae	Microcystis	Microcystis aeruginosa
WP_103111808.1	GCF_010196425.1	chromosome	NZ_CP046058.1	3466769	3468193	+	D-alanyl-D-alanine carboxypeptidase/D-alanyl-D-alanine-endopeptidase	dacB		D3800_RS16220	1425	474	Alr1666	yes	28-29	Microcystis aeruginosa NIES-298	na	449468	Complete Genome	Cyanobacteriota	Cyanophyceae	Oscillatoriophycideae	Chroococcales	Microcystaceae	Microcystis	Microcystis aeruginosa
WP_103112571.1	GCF_010196425.1	chromosome	NZ_CP046058.1	304555	305847	+	D-alanyl-D-alanine carboxypeptidase			D3800_RS01470	1293	430	Alr1666	yes	21-22	Microcystis aeruginosa NIES-298	na	449468	Complete Genome	Cyanobacteriota	Cyanophyceae	Oscillatoriophycideae	Chroococcales	Microcystaceae	Microcystis	Microcystis aeruginosa
WP_162328328.1	GCF_010222815.1	chromosome	NZ_CP019225.1	1794234	1795526	-	D-alanyl-D-alanine carboxypeptidase/D-alanyl-D-alanine-endopeptidase			BWK47_RS08615	1293	430	Alr1666	yes	24-25	Synechocystis sp. CACIAM 05	na	1933929	Chromosome	Cyanobacteriota	Cyanophyceae	na	Synechococcales	Merismopediaceae	Synechocystis	unclassified Synechocystis
WP_237269919.1	GCF_010222815.1	chromosome	NZ_CP019225.1	1512504	1513415	-	D-alanyl-D-alanine carboxypeptidase/D-alanyl-D-alanine-endopeptidase	dacB		BWK47_RS07235	912	303	Alr1666	yes	28-29	Synechocystis sp. CACIAM 05	na	1933929	Chromosome	Cyanobacteriota	Cyanophyceae	na	Synechococcales	Merismopediaceae	Synechocystis	unclassified Synechocystis
WP_163664241.1	GCF_011009535.1	unplaced scaffold	NZ_QZCE01000002.1	1539459	1540856	-	D-alanyl-D-alanine carboxypeptidase/D-alanyl-D-alanine-endopeptidase	dacB		D0962_RS15550	1398	465	Alr1666	yes	25-26	Adonisia turfae CCMR0082	na	2304604	Scaffold	Cyanobacteriota	Cyanobacteriota incertae sedis	na	unclassified order	unclassified family	Adonisia	Adonisia turfae
WP_250565251.1	GCF_011009535.1	unplaced scaffold	NZ_QZCE01000002.1	6699481	6700476	+	D-alanyl-D-alanine carboxypeptidase/D-alanyl-D-alanine-endopeptidase	dacB		D0962_RS37085	996	331	Alr1666	yes	56-57	Adonisia turfae CCMR0082	na	2304604	Scaffold	Cyanobacteriota	Cyanobacteriota incertae sedis	na	unclassified order	unclassified family	Adonisia	Adonisia turfae
WP_163695896.1	GCF_011009555.1	unplaced scaffold	NZ_QXHD01000003.1	105096	106493	+	D-alanyl-D-alanine carboxypeptidase/D-alanyl-D-alanine-endopeptidase	dacB		DXZ20_RS01270	1398	465	Alr1666	yes	25-26	Adonisia turfae CCMR0081	reference genome	2292702	Scaffold	Cyanobacteriota	Cyanobacteriota incertae sedis	na	unclassified order	unclassified family	Adonisia	Adonisia turfae
WP_348918704.1	GCF_011009555.1	unplaced scaffold	NZ_QXHD01000004.1	3006721	3008061	-	D-alanyl-D-alanine carboxypeptidase			DXZ20_RS17170	1341	446	Alr1666	yes	18-19	Adonisia turfae CCMR0081	reference genome	2292702	Scaffold	Cyanobacteriota	Cyanobacteriota incertae sedis	na	unclassified order	unclassified family	Adonisia	Adonisia turfae
WP_167725584.1	GCF_011769525.1	chromosome	NZ_CP050440.1	6125577	6127046	-	D-alanyl-D-alanine carboxypeptidase/D-alanyl-D-alanine-endopeptidase	dacB		HCG51_RS24425	1470	489	Alr1666	yes	27-28	Tolypothrix sp. PCC 7910	na	2099387	Complete Genome	Cyanobacteriota	Cyanophyceae	na	Nostocales	Tolypothrichaceae	Tolypothrix	unclassified Tolypothrix
WP_168567552.1	GCF_012295525.1	chromosome	NZ_CP051167.1	322015	323469	+	D-alanyl-D-alanine carboxypeptidase/D-alanyl-D-alanine-endopeptidase	dacB		HCG48_RS01370	1455	484	Alr1666	yes	22-23	Oxynema aestuarii AP17	reference genome	2064643	Complete Genome	Cyanobacteriota	Cyanophyceae	Oscillatoriophycideae	Oscillatoriales	Oscillatoriaceae	Oxynema	Oxynema aestuarii
WP_168695263.1	GCF_012516395.1	chromosome	NZ_CP051206.1	1234467	1235930	+	D-alanyl-D-alanine carboxypeptidase/D-alanyl-D-alanine-endopeptidase	dacB		HGD76_RS06170	1464	487	Alr1666	yes	27-28	Dolichospermum flos-aquae CCAP 1403-13F	reference genome	315271	Complete Genome	Cyanobacteriota	Cyanophyceae	na	Nostocales	Aphanizomenonaceae	Dolichospermum	Dolichospermum flos-aquae
WP_169361737.1	GCF_012863495.1	unplaced scaffold	NZ_JAAVJL010000001.1	176126	177700	-	D-alanyl-D-alanine carboxypeptidase/D-alanyl-D-alanine-endopeptidase	dacB		HC246_RS00830	1575	524	Alr1666	yes	42-43	Pseudanabaena yagii GIHE-NHR1	reference genome	2722753	Contig	Cyanobacteriota	Cyanophyceae	na	Pseudanabaenales	Pseudanabaenaceae	Pseudanabaena	Pseudanabaena yagii
WP_169364388.1	GCF_012863495.1	unplaced scaffold	NZ_JAAVJL010000001.1	3675716	3677026	-	D-alanyl-D-alanine carboxypeptidase			HC246_RS16830	1311	436	Alr1666	yes	18-19	Pseudanabaena yagii GIHE-NHR1	reference genome	2722753	Contig	Cyanobacteriota	Cyanophyceae	na	Pseudanabaenales	Pseudanabaenaceae	Pseudanabaena	Pseudanabaena yagii
WP_169153445.1	GCF_012912135.1	unplaced scaffold	NZ_QMEB01000005.1	11489	12973	+	D-alanyl-D-alanine carboxypeptidase/D-alanyl-D-alanine-endopeptidase	dacB		DP116_RS01325	1485	494	Alr1666	yes	27-28	Brasilonema bromeliae SPC951	reference genome	385972	Scaffold	Cyanobacteriota	Cyanophyceae	na	Nostocales	Scytonemataceae	Brasilonema	Bromeliae group (in: Brasilonema)
WP_172353754.1	GCF_013177315.1	chromosome	NZ_CP053661.1	783319	784911	+	D-alanyl-D-alanine carboxypeptidase/D-alanyl-D-alanine-endopeptidase	dacB		HPC62_RS03420	1593	530	Alr1666	yes	39-40	Thermoleptolyngbya sichuanensis A183	reference genome	2737172	Complete Genome	Cyanobacteriota	Cyanophyceae	na	Oculatellales	Oculatellaceae	Thermoleptolyngbya	Thermoleptolyngbya sichuanensis
WP_216655296.1	GCF_013177315.1	chromosome	NZ_CP053661.1	4778022	4779347	+	D-alanyl-D-alanine carboxypeptidase			HPC62_RS19755	1326	441	Alr1666	yes	19-20	Thermoleptolyngbya sichuanensis A183	reference genome	2737172	Complete Genome	Cyanobacteriota	Cyanophyceae	na	Oculatellales	Oculatellaceae	Thermoleptolyngbya	Thermoleptolyngbya sichuanensis
WP_172191719.1	GCF_013179805.1	unplaced scaffold	NZ_SRRZ01000137.1	11897	13375	-	D-alanyl-D-alanine carboxypeptidase/D-alanyl-D-alanine-endopeptidase	dacB		E5S67_RS26800	1479	492	Alr1666	yes	23-24	Microcoleus asticus IPMA8	reference genome	2563858	Scaffold	Cyanobacteriota	Cyanophyceae	Oscillatoriophycideae	Oscillatoriales	Microcoleaceae	Microcoleus	Microcoleus asticus
WP_254625638.1	GCF_013343235.1	chromosome	NZ_CP040094.1	4859155	4860624	+	D-alanyl-D-alanine carboxypeptidase/D-alanyl-D-alanine-endopeptidase	dacB		FBB35_RS20635	1470	489	Alr1666	yes	29-30	Nostoc sp. TCL240-02	na	2572090	Complete Genome	Cyanobacteriota	Cyanophyceae	na	Nostocales	Nostocaceae	Nostoc	unclassified Nostoc
WP_179064774.1	GCF_013393905.1	chromosome	NZ_CP040272.1	1890697	1892160	-	D-alanyl-D-alanine carboxypeptidase/D-alanyl-D-alanine-endopeptidase	dacB		FD723_RS07575	1464	487	Alr1666	yes	27-28	Nostoc sp. C052	na	2576902	Complete Genome	Cyanobacteriota	Cyanophyceae	na	Nostocales	Nostocaceae	Nostoc	unclassified Nostoc
WP_256874419.1	GCF_013393925.1	chromosome	NZ_CP040281.1	382925	384394	-	D-alanyl-D-alanine carboxypeptidase/D-alanyl-D-alanine-endopeptidase	dacB		FD724_RS01595	1470	489	Alr1666	yes	29-30	Nostoc sp. C057	na	2576903	Complete Genome	Cyanobacteriota	Cyanophyceae	na	Nostocales	Nostocaceae	Nostoc	unclassified Nostoc
WP_179048994.1	GCF_013393945.1	chromosome	NZ_CP040297.1	3637204	3638670	+	D-alanyl-D-alanine carboxypeptidase/D-alanyl-D-alanine-endopeptidase	dacB		FD725_RS15740	1467	488	Alr1666	yes	28-29	Nostoc sp. TCL26-01	na	2576904	Complete Genome	Cyanobacteriota	Cyanophyceae	na	Nostocales	Nostocaceae	Nostoc	unclassified Nostoc
WP_238846037.1	GCF_014023275.1	chromosome	NZ_CP054698.1	917596	919065	+	D-alanyl-D-alanine carboxypeptidase/D-alanyl-D-alanine-endopeptidase	dacB		HUN01_RS06530	1470	489	Alr1666	yes	29-30	Nostoc edaphicum CCNP1411	reference genome	1472755	Complete Genome	Cyanobacteriota	Cyanophyceae	na	Nostocales	Nostocaceae	Nostoc	Nostoc edaphicum
WP_185187654.1	GCF_014217875.1	chromosome	NZ_CP059060.1	636327	637586	-	D-alanyl-D-alanine carboxypeptidase/D-alanyl-D-alanine-endopeptidase			H0O22_RS03610	1260	419	Alr1666	yes	32-33	Synechococcus sp. LTW-R	na	2751170	Complete Genome	Cyanobacteriota	Cyanophyceae	na	Synechococcales	Synechococcaceae	Synechococcus	unclassified Synechococcus
WP_186497810.1	GCF_014279535.1	chromosome	NZ_CP047937.1	1023966	1025273	+	D-alanyl-D-alanine carboxypeptidase/D-alanyl-D-alanine-endopeptidase	dacB		SynTAK9802_RS06000	1308	435	Alr1666	yes	20-21	Synechococcus sp. TAK9802	na	1442558	Complete Genome	Cyanobacteriota	Cyanophyceae	na	Synechococcales	Synechococcaceae	Synechococcus	unclassified Synechococcus
WP_186522616.1	GCF_014279555.1	chromosome	NZ_CP047959.1	1402241	1403512	-	D-alanyl-D-alanine carboxypeptidase/D-alanyl-D-alanine-endopeptidase	dacB		SynSYN20_RS07300	1272	423	Alr1666	yes	16-17	Synechococcus sp. SYN20	na	1050714	Complete Genome	Cyanobacteriota	Cyanophyceae	na	Synechococcales	Synechococcaceae	Synechococcus	unclassified Synechococcus
WP_038001355.1	GCF_014279595.1	chromosome	NZ_CP047943.1	1387345	1388652	-	D-alanyl-D-alanine carboxypeptidase/D-alanyl-D-alanine-endopeptidase	dacB		SynRS9909_RS07015	1308	435	Alr1666	yes	25-26	Synechococcus sp. RS9909	na	221352	Complete Genome	Cyanobacteriota	Cyanophyceae	na	Synechococcales	Synechococcaceae	Synechococcus	unclassified Synechococcus
WP_188020490.1	GCF_014279615.1	chromosome	NZ_CP047944.1	1317713	1319020	-	D-alanyl-D-alanine carboxypeptidase/D-alanyl-D-alanine-endopeptidase	dacB		SynRS9907_RS07080	1308	435	Alr1666	yes	20-21	Synechococcus sp. RS9907	na	221350	Complete Genome	Cyanobacteriota	Cyanophyceae	na	Synechococcales	Synechococcaceae	Synechococcus	unclassified Synechococcus
WP_186508523.1	GCF_014279635.1	chromosome	NZ_CP047949.1	1299551	1300858	+	D-alanyl-D-alanine carboxypeptidase/D-alanyl-D-alanine-endopeptidase	dacB		SynRS9902_RS07170	1308	435	Alr1666	yes	20-21	Synechococcus sp. RS9902	na	221345	Complete Genome	Cyanobacteriota	Cyanophyceae	na	Synechococcales	Synechococcaceae	Synechococcus	unclassified Synechococcus
WP_186545664.1	GCF_014279655.1	chromosome	NZ_CP047946.1	1363423	1364697	-	D-alanyl-D-alanine carboxypeptidase/D-alanyl-D-alanine-endopeptidase	dacB		SynROS8604_RS07150	1275	424	Alr1666	yes	22-23	Synechococcus sp. ROS8604	na	1442557	Complete Genome	Cyanobacteriota	Cyanophyceae	na	Synechococcales	Synechococcaceae	Synechococcus	unclassified Synechococcus
WP_186569912.1	GCF_014279755.1	chromosome	NZ_CP047951.1	1316533	1317840	-	D-alanyl-D-alanine carboxypeptidase/D-alanyl-D-alanine-endopeptidase	dacB		SynPROSU1_RS07155	1308	435	Alr1666	yes	20-21	Synechococcus sp. PROS-U-1	na	1400866	Complete Genome	Cyanobacteriota	Cyanophyceae	na	Synechococcales	Synechococcaceae	Synechococcus	unclassified Synechococcus
WP_186519147.1	GCF_014279775.1	chromosome	NZ_CP047961.1	1081929	1083203	-	D-alanyl-D-alanine carboxypeptidase/D-alanyl-D-alanine-endopeptidase	dacB		SynPROS91_RS05715	1275	424	Alr1666	yes	22-23	Synechococcus sp. PROS-9-1	na	1968775	Complete Genome	Cyanobacteriota	Cyanophyceae	na	Synechococcales	Synechococcaceae	Synechococcus	unclassified Synechococcus
WP_186597735.1	GCF_014279795.1	chromosome	NZ_CP047945.1	1259861	1261171	+	D-alanyl-D-alanine carboxypeptidase/D-alanyl-D-alanine-endopeptidase	dacB		SynPROS71_RS06955	1311	436	Alr1666	yes	21-22	Synechococcus sp. PROS-7-1	na	1442556	Complete Genome	Cyanobacteriota	Cyanophyceae	na	Synechococcales	Synechococcaceae	Synechococcus	unclassified Synechococcus
WP_186481295.1	GCF_014279815.1	chromosome	NZ_CP047941.1	1256743	1258041	-	D-alanyl-D-alanine carboxypeptidase/D-alanyl-D-alanine-endopeptidase			SynNOUM97013_RS06590	1299	432	Alr1666	yes	21-22	Synechococcus sp. NOUM97013	na	1442555	Complete Genome	Cyanobacteriota	Cyanophyceae	na	Synechococcales	Synechococcaceae	Synechococcus	unclassified Synechococcus
WP_186590378.1	GCF_014279835.1	chromosome	NZ_CP047942.1	1199174	1200457	-	D-alanyl-D-alanine carboxypeptidase/D-alanyl-D-alanine-endopeptidase	dacB		SynMVIR181_RS06305	1284	427	Alr1666	yes	22-23	Synechococcus sp. MVIR-18-1	na	1386941	Complete Genome	Cyanobacteriota	Cyanophyceae	na	Synechococcales	Synechococcaceae	Synechococcus	unclassified Synechococcus
WP_186550519.1	GCF_014279855.1	chromosome	NZ_CP047953.1	1081489	1082808	+	D-alanyl-D-alanine carboxypeptidase/D-alanyl-D-alanine-endopeptidase			SynMINOS11_RS06055	1320	439	Alr1666	yes	20-21	Synechococcus sp. Minos11	na	221341	Complete Genome	Cyanobacteriota	Cyanophyceae	na	Synechococcales	Synechococcaceae	Synechococcus	unclassified Synechococcus
WP_186585710.1	GCF_014279875.1	chromosome	NZ_CP047952.1	1159011	1160318	+	D-alanyl-D-alanine carboxypeptidase/D-alanyl-D-alanine-endopeptidase	dacB		SynMEDNS5_RS06235	1308	435	Alr1666	yes	21-22	Synechococcus sp. MEDNS5	na	1442554	Complete Genome	Cyanobacteriota	Cyanophyceae	na	Synechococcales	Synechococcaceae	Synechococcus	unclassified Synechococcus
WP_186540308.1	GCF_014279895.1	chromosome	NZ_CP047954.1	1101134	1102441	-	D-alanyl-D-alanine carboxypeptidase/D-alanyl-D-alanine-endopeptidase	dacB		SynM161_RS06215	1308	435	Alr1666	yes	20-21	Synechococcus sp. M16.1	na	1442553	Complete Genome	Cyanobacteriota	Cyanophyceae	na	Synechococcales	Synechococcaceae	Synechococcus	unclassified Synechococcus
WP_186473227.1	GCF_014279955.1	chromosome	NZ_CP047939.1	1259517	1260827	+	D-alanyl-D-alanine carboxypeptidase/D-alanyl-D-alanine-endopeptidase			SynBMKMC1_RS07130	1311	436	Alr1666	yes	21-22	Synechococcus sp. BMK-MC-1	na	1442551	Complete Genome	Cyanobacteriota	Cyanophyceae	na	Synechococcales	Synechococcaceae	Synechococcus	unclassified Synechococcus
WP_370593693.1	GCF_014279975.1	chromosome	NZ_CP047936.1	1299112	1300413	+	D-alanyl-D-alanine carboxypeptidase/D-alanyl-D-alanine-endopeptidase			SynBIOSU31_RS06830	1302	433	Alr1666	yes	21-22	Synechococcus sp. BIOS-U3-1	na	1400865	Complete Genome	Cyanobacteriota	Cyanophyceae	na	Synechococcales	Synechococcaceae	Synechococcus	unclassified Synechococcus
WP_186537541.1	GCF_014279995.1	chromosome	NZ_CP047935.1	1660482	1661780	-	D-alanyl-D-alanine carboxypeptidase/D-alanyl-D-alanine-endopeptidase	dacB		SynBIOSE41_RS08890	1299	432	Alr1666	yes	21-22	Synechococcus sp. BIOS-E4-1	na	1400864	Chromosome	Cyanobacteriota	Cyanophyceae	na	Synechococcales	Synechococcaceae	Synechococcus	unclassified Synechococcus
WP_186468779.1	GCF_014280035.1	chromosome	NZ_CP047957.1	1375336	1376634	+	D-alanyl-D-alanine carboxypeptidase/D-alanyl-D-alanine-endopeptidase			SynA1825c_RS07690	1299	432	Alr1666	yes	21-22	Synechococcus sp. A18-25c	na	1866938	Complete Genome	Cyanobacteriota	Cyanophyceae	na	Synechococcales	Synechococcaceae	Synechococcus	unclassified Synechococcus
WP_186493224.1	GCF_014280075.1	chromosome	NZ_CP047950.1	1175206	1176513	-	D-alanyl-D-alanine carboxypeptidase/D-alanyl-D-alanine-endopeptidase	dacB		SynA1562_RS06595	1308	435	Alr1666	yes	20-21	Synechococcus sp. A15-62	na	1050657	Complete Genome	Cyanobacteriota	Cyanophyceae	na	Synechococcales	Synechococcaceae	Synechococcus	unclassified Synechococcus
WP_186500003.1	GCF_014280095.1	chromosome	NZ_CP047933.1	1403064	1404362	+	D-alanyl-D-alanine carboxypeptidase/D-alanyl-D-alanine-endopeptidase			SynA1560_RS07755	1299	432	Alr1666	yes	21-22	Synechococcus sp. A15-60	na	1050655	Complete Genome	Cyanobacteriota	Cyanophyceae	na	Synechococcales	Synechococcaceae	Synechococcus	unclassified Synechococcus
WP_186515354.1	GCF_014280115.1	chromosome	NZ_CP047938.1	1285251	1286558	-	D-alanyl-D-alanine carboxypeptidase/D-alanyl-D-alanine-endopeptidase	dacB		SynA1544_RS07130	1308	435	Alr1666	yes	20-21	Synechococcus sp. A15-44	na	1050646	Complete Genome	Cyanobacteriota	Cyanophyceae	na	Synechococcales	Synechococcaceae	Synechococcus	unclassified Synechococcus
WP_186588161.1	GCF_014280175.1	chromosome	NZ_CP047931.1	1126952	1128268	-	D-alanyl-D-alanine carboxypeptidase/D-alanyl-D-alanine-endopeptidase	dacB		SynA1528_RS06160	1317	438	Alr1666	yes	21-22	Synechococcus sp. A15-28	na	1050638	Complete Genome	Cyanobacteriota	Cyanophyceae	na	Synechococcales	Synechococcaceae	Synechococcus	unclassified Synechococcus
WP_186499391.1	GCF_014280195.1	chromosome	NZ_CP047960.1	1126814	1128130	-	D-alanyl-D-alanine carboxypeptidase/D-alanyl-D-alanine-endopeptidase	dacB		SynA1524_RS06135	1317	438	Alr1666	yes	23-24	Synechococcus sp. A15-24	na	1050635	Complete Genome	Cyanobacteriota	Cyanophyceae	na	Synechococcales	Synechococcaceae	Synechococcus	unclassified Synechococcus
WP_186485481.1	GCF_014280215.1	chromosome	NZ_CP047948.1	1253718	1255004	+	D-alanyl-D-alanine carboxypeptidase/D-alanyl-D-alanine-endopeptidase	dacB		SynA15127_RS06525	1287	428	Alr1666	yes	20-21	Synechococcus sp. A15-127	na	1050624	Complete Genome	Cyanobacteriota	Cyanophyceae	na	Synechococcales	Synechococcaceae	Synechococcus	unclassified Synechococcus
WP_186699642.1	GCF_014280235.1	chromosome	NZ_CP047940.1	1172658	1173971	+	D-alanyl-D-alanine carboxypeptidase/D-alanyl-D-alanine-endopeptidase	dacB		CyaNS01_RS06070	1314	437	Alr1666	yes	32-33	Cyanobium sp. NS01	na	261284	Complete Genome	Cyanobacteriota	Cyanophyceae	na	Synechococcales	Prochlorococcaceae	Cyanobium	unclassified Cyanobium
WP_165380952.1	GCF_014304795.1	chromosome	NZ_CP047932.1	1347074	1348399	-	D-alanyl-D-alanine carboxypeptidase/D-alanyl-D-alanine-endopeptidase	dacB		SynRCC2555_RS07105	1326	441	Alr1666	yes	25-26	Synechococcus sp. WH 8101 GCF2	na	59932	Complete Genome	Cyanobacteriota	Cyanophyceae	na	Synechococcales	Synechococcaceae	Synechococcus	unclassified Synechococcus
WP_186991548.1	GCF_014304815.1	chromosome	NZ_CP047958.1	1159470	1160771	+	D-alanyl-D-alanine carboxypeptidase/D-alanyl-D-alanine-endopeptidase			SynMITS9220_RS06165	1302	433	Alr1666	yes	21-22	Synechococcus sp. MIT S9220	na	166309	Complete Genome	Cyanobacteriota	Cyanophyceae	na	Synechococcales	Synechococcaceae	Synechococcus	unclassified Synechococcus
WP_187758230.1	GCF_014489865.2	chromosome	NZ_CP091467.1	5467298	5468722	-	D-alanyl-D-alanine carboxypeptidase/D-alanyl-D-alanine-endopeptidase	dacB		H4N54_RS25375	1425	474	Alr1666	yes	21-22	Limnospira fusiformis KN01	na	2759955	Chromosome	Cyanobacteriota	Cyanophyceae	Oscillatoriophycideae	Oscillatoriales	Sirenicapillariaceae	Limnospira	Limnospira fusiformis
WP_190350755.1	GCF_014696345.1	unplaced scaffold	NZ_JACJPY010000024.1	51809	53149	+	D-alanyl-D-alanine carboxypeptidase			H6F44_RS09715	1341	446	Alr1666	yes	21-22	Pseudanabaena cinerea FACHB-1277	reference genome	2949581	Contig	Cyanobacteriota	Cyanophyceae	na	Pseudanabaenales	Pseudanabaenaceae	Pseudanabaena	Pseudanabaena cinerea
WP_190539151.1	GCF_014696435.1	unplaced scaffold	NZ_JACJQG010000006.1	61487	62956	-	D-alanyl-D-alanine carboxypeptidase/D-alanyl-D-alanine-endopeptidase	dacB		H6G08_RS04650	1470	489	Alr1666	yes	27-28	Calothrix anomala FACHB-343	reference genome	2692894	Contig	Cyanobacteriota	Cyanophyceae	na	Nostocales	Calotrichaceae	Calothrix	Calothrix anomala
WP_190539151.1	GCF_014696555.1	unplaced scaffold	NZ_JACJQH010000008.1	127214	128683	+	D-alanyl-D-alanine carboxypeptidase/D-alanyl-D-alanine-endopeptidase	dacB		H6G24_RS06960	1470	489	Alr1666	yes	27-28	Calothrix parietina FACHB-288	reference genome	2692896	Contig	Cyanobacteriota	Cyanophyceae	na	Nostocales	Calotrichaceae	Calothrix	Calothrix parietina
WP_190565835.1	GCF_014696625.1	unplaced scaffold	NZ_JACJQL010000003.1	138543	140000	+	D-alanyl-D-alanine carboxypeptidase/D-alanyl-D-alanine-endopeptidase	dacB		H6G14_RS03940	1458	485	Alr1666	yes	27-28	Nostoc parmelioides FACHB-3921	reference genome	2692909	Contig	Cyanobacteriota	Cyanophyceae	na	Nostocales	Nostocaceae	Nostoc	Nostoc parmelioides
WP_190557434.1	GCF_014696825.1	unplaced scaffold	NZ_JACJQU010000002.1	141429	142895	-	D-alanyl-D-alanine carboxypeptidase/D-alanyl-D-alanine-endopeptidase	dacB		H6G06_RS04335	1467	488	Alr1666	yes	28-29	Anabaena sphaerica FACHB-251	reference genome	2692883	Contig	Cyanobacteriota	Cyanophyceae	na	Nostocales	Nostocaceae	Anabaena	Anabaena sphaerica
WP_190405201.1	GCF_014697105.1	unplaced scaffold	NZ_JACJRF010000001.1	242280	243743	-	D-alanyl-D-alanine carboxypeptidase/D-alanyl-D-alanine-endopeptidase	dacB		H6G18_RS00970	1464	487	Alr1666	yes	27-28	Anabaena subtropica FACHB-260	reference genome	2692884	Contig	Cyanobacteriota	Cyanophyceae	na	Nostocales	Nostocaceae	Anabaena	Anabaena subtropica
WP_190480184.1	GCF_014697625.1	unplaced scaffold	NZ_JACJSG010000084.1	14464	15927	+	D-alanyl-D-alanine carboxypeptidase/D-alanyl-D-alanine-endopeptidase	dacB		H6G83_RS33245	1464	487	Alr1666	yes	27-28	Anabaena azotica FACHB-119	reference genome	947527	Contig	Cyanobacteriota	Cyanophyceae	na	Nostocales	Nostocaceae	Anabaena	Anabaena azotica
WP_190715519.1	GCF_014698305.1	unplaced scaffold	NZ_JACJST010000012.1	113635	115101	+	D-alanyl-D-alanine carboxypeptidase/D-alanyl-D-alanine-endopeptidase	dacB		H6G59_RS14470	1467	488	Alr1666	yes	28-29	Anabaena lutea FACHB-196	reference genome	2692881	Contig	Cyanobacteriota	Cyanophyceae	na	Nostocales	Nostocaceae	Anabaena	Anabaena lutea
WP_036397194.1	GCF_014698335.1	unplaced scaffold	NZ_JACJSV010000033.1	39504	40394	-	D-alanyl-D-alanine carboxypeptidase/D-alanyl-D-alanine-endopeptidase	dacB		H6G40_RS12390	891	296	Alr1666	yes	27-28	Microcystis viridis FACHB-1342	reference genome	2692900	Contig	Cyanobacteriota	Cyanophyceae	Oscillatoriophycideae	Chroococcales	Microcystaceae	Microcystis	Microcystis viridis
WP_069474228.1	GCF_014698335.1	unplaced scaffold	NZ_JACJSV010000034.1	47297	48721	-	D-alanyl-D-alanine carboxypeptidase/D-alanyl-D-alanine-endopeptidase	dacB		H6G40_RS12725	1425	474	Alr1666	yes	28-29	Microcystis viridis FACHB-1342	reference genome	2692900	Contig	Cyanobacteriota	Cyanophyceae	Oscillatoriophycideae	Chroococcales	Microcystaceae	Microcystis	Microcystis viridis
WP_190538194.1	GCF_014698335.1	unplaced scaffold	NZ_JACJSV010000085.1	8748	10040	-	D-alanyl-D-alanine carboxypeptidase			H6G40_RS20255	1293	430	Alr1666	yes	21-22	Microcystis viridis FACHB-1342	reference genome	2692900	Contig	Cyanobacteriota	Cyanophyceae	Oscillatoriophycideae	Chroococcales	Microcystaceae	Microcystis	Microcystis viridis
WP_190720419.1	GCF_014698375.1	unplaced scaffold	NZ_JACJSW010000090.1	37374	38264	-	D-alanyl-D-alanine carboxypeptidase/D-alanyl-D-alanine-endopeptidase	dacB		H6G48_RS06900	891	296	Alr1666	yes	27-28	Microcystis flos-aquae FACHB-1344	reference genome	2692899	Contig	Cyanobacteriota	Cyanophyceae	Oscillatoriophycideae	Chroococcales	Microcystaceae	Microcystis	Microcystis flos-aquae
WP_190722137.1	GCF_014698375.1	unplaced scaffold	NZ_JACJSW010000146.1	38396	39688	+	D-alanyl-D-alanine carboxypeptidase			H6G48_RS13170	1293	430	Alr1666	yes	21-22	Microcystis flos-aquae FACHB-1344	reference genome	2692899	Contig	Cyanobacteriota	Cyanophyceae	Oscillatoriophycideae	Chroococcales	Microcystaceae	Microcystis	Microcystis flos-aquae
WP_190722882.1	GCF_014698375.1	unplaced scaffold	NZ_JACJSW010000191.1	3156	4580	-	D-alanyl-D-alanine carboxypeptidase/D-alanyl-D-alanine-endopeptidase	dacB		H6G48_RS19280	1425	474	Alr1666	yes	28-29	Microcystis flos-aquae FACHB-1344	reference genome	2692899	Contig	Cyanobacteriota	Cyanophyceae	Oscillatoriophycideae	Chroococcales	Microcystaceae	Microcystis	Microcystis flos-aquae
WP_190968297.1	GCF_014698475.1	unplaced scaffold	NZ_JACJTB010000016.1	97017	98486	+	D-alanyl-D-alanine carboxypeptidase/D-alanyl-D-alanine-endopeptidase	dacB		H6G74_RS14320	1470	489	Alr1666	yes	28-29	Nostoc spongiaeforme FACHB-130	reference genome	1357510	Contig	Cyanobacteriota	Cyanophyceae	na	Nostocales	Nostocaceae	Nostoc	Nostoc spongiaeforme
WP_313889957.1	GCF_014698505.1	unplaced scaffold	NZ_JACJTD010000011.1	16674	18143	-	D-alanyl-D-alanine carboxypeptidase/D-alanyl-D-alanine-endopeptidase	dacB		H6G92_RS11535	1470	489	Alr1666	yes	29-30	Nostoc foliaceum FACHB-393	reference genome	2692915	Contig	Cyanobacteriota	Cyanophyceae	na	Nostocales	Nostocaceae	Nostoc	Nostoc foliaceum
WP_313890627.1	GCF_014698535.1	unplaced scaffold	NZ_JACJTF010000016.1	40360	41856	-	D-alanyl-D-alanine carboxypeptidase/D-alanyl-D-alanine-endopeptidase	dacB		H6G82_RS12915	1497	498	Alr1666	yes	25-26	Planktothricoides raciborskii FACHB-1261	reference genome	2949621	Contig	Cyanobacteriota	Cyanophyceae	Oscillatoriophycideae	Oscillatoriales	Oscillatoriaceae	Planktothricoides	Planktothricoides raciborskii
WP_242045151.1	GCF_014698735.1	unplaced scaffold	NZ_JACJTQ010000005.1	245	1711	-	D-alanyl-D-alanine carboxypeptidase/D-alanyl-D-alanine-endopeptidase	dacB		H6G68_RS05215	1467	488	Alr1666	yes	28-29	Anabaena catenula FACHB-362	reference genome	2692877	Contig	Cyanobacteriota	Cyanophyceae	na	Nostocales	Nostocaceae	Anabaena	Anabaena catenula
WP_190386284.1	GCF_014698755.1	unplaced scaffold	NZ_JACJTO010000007.1	56747	58216	+	D-alanyl-D-alanine carboxypeptidase/D-alanyl-D-alanine-endopeptidase	dacB	78217369	H6G44_RS05215	1470	489	Alr1666	yes	27-28	Aphanizomenon flos-aquae FACHB-1287	reference genome	2692891	Contig	Cyanobacteriota	Cyanophyceae	na	Nostocales	Aphanizomenonaceae	Aphanizomenon	Aphanizomenon flos-aquae
WP_313931911.1	GCF_014698835.1	unplaced scaffold	NZ_JACJTU010000027.1	31446	32918	-	D-alanyl-D-alanine carboxypeptidase/D-alanyl-D-alanine-endopeptidase	dacB		H6H03_RS24615	1473	490	Alr1666	yes	30-31	Nostoc paludosum FACHB-159	reference genome	2692908	Contig	Cyanobacteriota	Cyanophyceae	na	Nostocales	Nostocaceae	Nostoc	Nostoc paludosum
WP_202895754.1	GCF_014698965.1	unplaced scaffold	NZ_JACXAE010000084.1	2786	4312	+	D-alanyl-D-alanine carboxypeptidase/D-alanyl-D-alanine-endopeptidase	dacB		ICL16_RS27215	1527	508	Alr1666	yes	31-32	Iningainema tapete BLCC-T55	reference genome	2748662	Scaffold	Cyanobacteriota	Cyanophyceae	na	Nostocales	Scytonemataceae	Iningainema	Iningainema tapete
WP_348535419.1	GCF_014831675.1	unplaced scaffold	NZ_VJXY01000020.1	101563	103035	-	D-alanyl-D-alanine carboxypeptidase/D-alanyl-D-alanine-endopeptidase	dacB		FNW02_RS18965	1473	490	Alr1666	yes	30-31	Komarekiella delphini-convector SJRDD-AB1	reference genome	2593771	Scaffold	Cyanobacteriota	Cyanophyceae	na	Nostocales	Nostocaceae	Komarekiella	Komarekiella delphini-convector
WP_193913477.1	GCF_015207005.2	unplaced scaffold	NZ_JADEXS020000001.1	7418658	7420103	+	D-alanyl-D-alanine carboxypeptidase/D-alanyl-D-alanine-endopeptidase	dacB		IQ276_RS30540	1446	481	Alr1666	yes	21-22	Desmonostoc muscorum LEGE 12446	reference genome	1828758	Contig	Cyanobacteriota	Cyanophyceae	na	Nostocales	Nostocaceae	Desmonostoc	Desmonostoc muscorum
WP_264326516.1	GCF_015207035.1	unplaced scaffold	NZ_JADEXQ010000072.1	21920	23407	+	D-alanyl-D-alanine carboxypeptidase/D-alanyl-D-alanine-endopeptidase	dacB		IQ266_RS18380	1488	495	Alr1666	yes	26-27	Romeriopsis navalis LEGE 11480	reference genome	2777977	Contig	Cyanobacteriota	Cyanophyceae	na	Leptolyngbyales	Leptolyngbyaceae	Romeriopsis	Romeriopsis navalis
WP_193995373.1	GCF_015207065.1	unplaced scaffold	NZ_JADEXP010000278.1	4502	5899	-	D-alanyl-D-alanine carboxypeptidase/D-alanyl-D-alanine-endopeptidase	dacB		IQ260_RS22735	1398	465	Alr1666	yes	25-26	Leptolyngbya cf. ectocarpi LEGE 11479	reference genome	1828722	Contig	Cyanobacteriota	Cyanophyceae	na	Leptolyngbyales	Leptolyngbyaceae	Leptolyngbya	Leptolyngbya ectocarpi
WP_322745059.1	GCF_015207065.1	unplaced scaffold	NZ_JADEXP010000412.1	1165	2505	+	D-alanyl-D-alanine carboxypeptidase			IQ260_RS27100	1341	446	Alr1666	yes	19-20	Leptolyngbya cf. ectocarpi LEGE 11479	reference genome	1828722	Contig	Cyanobacteriota	Cyanophyceae	na	Leptolyngbyales	Leptolyngbyaceae	Leptolyngbya	Leptolyngbya ectocarpi
WP_193908516.1	GCF_015207255.1	unplaced scaffold	NZ_JADEXG010000035.1	13419	14903	+	D-alanyl-D-alanine carboxypeptidase/D-alanyl-D-alanine-endopeptidase	dacB		IQ241_RS14825	1485	494	Alr1666	yes	37-38	Vasconcelosia minhoensis LEGE 07310	reference genome	915328	Contig	Cyanobacteriota	Cyanophyceae	na	Nodosilineales	Cymatolegaceae	Vasconcelosia	Vasconcelosia minhoensis
WP_194032197.1	GCF_015207425.1	unplaced scaffold	NZ_JADEWZ010000080.1	3905	4780	+	D-alanyl-D-alanine carboxypeptidase/D-alanyl-D-alanine-endopeptidase	dacB		IQ249_RS24920	876	291	Alr1666	yes	29-30	Lusitaniella coriacea LEGE 07157	reference genome	945747	Contig	Cyanobacteriota	Cyanophyceae	na	Spirulinales	Lusitaniellaceae	Lusitaniella	Lusitaniella coriacea
WP_193867714.1	GCF_015207485.1	unplaced scaffold	NZ_JADEWU010000002.1	195965	197383	-	D-alanyl-D-alanine carboxypeptidase/D-alanyl-D-alanine-endopeptidase	dacB		IQ236_RS01915	1419	472	Alr1666	yes	21-22	Planktothrix mougeotii LEGE 06226	reference genome	1828728	Contig	Cyanobacteriota	Cyanophyceae	Oscillatoriophycideae	Oscillatoriales	Microcoleaceae	Planktothrix	Planktothrix mougeotii
WP_193930291.1	GCF_015207655.1	unplaced scaffold	NZ_JADEWN010000003.1	94642	96108	-	D-alanyl-D-alanine carboxypeptidase/D-alanyl-D-alanine-endopeptidase	dacB		IQ230_RS01955	1467	488	Alr1666	yes	26-27	Gloeocapsopsis crepidinum LEGE 06123	reference genome	588587	Contig	Cyanobacteriota	Cyanophyceae	Oscillatoriophycideae	Chroococcales	Chroococcaceae	Gloeocapsopsis	Gloeocapsopsis crepidinum
WP_193944257.1	GCF_015207835.1	unplaced scaffold	NZ_JADEWB010000241.1	1165	2640	+	D-alanyl-D-alanine carboxypeptidase/D-alanyl-D-alanine-endopeptidase	dacB		IQ227_RS24160	1476	491	Alr1666	yes	28-29	Sphaerospermopsis aphanizomenoides LEGE 00250	reference genome	2777972	Contig	Cyanobacteriota	Cyanophyceae	na	Nostocales	Aphanizomenonaceae	Sphaerospermopsis	Sphaerospermopsis aphanizomenoides
WP_194019501.1	GCF_015207985.1	unplaced scaffold	NZ_JADEVV010000017.1	35530	36822	-	D-alanyl-D-alanine carboxypeptidase/D-alanyl-D-alanine-endopeptidase			IQ217_RS07710	1293	430	Alr1666	yes	24-25	Synechocystis salina LEGE 00031	reference genome	1828736	Contig	Cyanobacteriota	Cyanophyceae	na	Synechococcales	Merismopediaceae	Synechocystis	Synechocystis salina
WP_194019830.1	GCF_015207985.1	unplaced scaffold	NZ_JADEVV010000025.1	2374	3828	+	D-alanyl-D-alanine carboxypeptidase/D-alanyl-D-alanine-endopeptidase	dacB		IQ217_RS10005	1455	484	Alr1666	yes	36-37	Synechocystis salina LEGE 00031	reference genome	1828736	Contig	Cyanobacteriota	Cyanophyceae	na	Synechococcales	Merismopediaceae	Synechocystis	Synechocystis salina
WP_228025698.1	GCF_015207985.1	unplaced scaffold	NZ_JADEVV010000011.1	47545	48456	+	D-alanyl-D-alanine carboxypeptidase/D-alanyl-D-alanine-endopeptidase	dacB		IQ217_RS05510	912	303	Alr1666	yes	28-29	Synechocystis salina LEGE 00031	reference genome	1828736	Contig	Cyanobacteriota	Cyanophyceae	na	Synechococcales	Merismopediaceae	Synechocystis	Synechocystis salina
WP_200987625.1	GCF_015245355.1	chromosome	NZ_CP063311.1	3435425	3436888	-	D-alanyl-D-alanine carboxypeptidase/D-alanyl-D-alanine-endopeptidase	dacB		IM676_RS14950	1464	487	Alr1666	yes	27-28	Anabaenopsis elenkinii CCIBt3563	reference genome	2779889	Chromosome	Cyanobacteriota	Cyanophyceae	na	Nostocales	Nodulariaceae	Anabaenopsis	Anabaenopsis elenkinii
WP_197148875.1	GCF_015840335.1	chromosome	NZ_CP060395.1	2618432	2619706	-	D-alanyl-D-alanine carboxypeptidase/D-alanyl-D-alanine-endopeptidase	dacB		H8F27_RS14135	1275	424	Alr1666	yes	27-28	Synechococcus sp. CBW1108	na	1353147	Complete Genome	Cyanobacteriota	Cyanophyceae	na	Synechococcales	Synechococcaceae	Synechococcus	unclassified Synechococcus
WP_197155842.1	GCF_015840525.1	chromosome	NZ_CP060396.1	3361899	3363209	-	D-alanyl-D-alanine carboxypeptidase/D-alanyl-D-alanine-endopeptidase			H8F26_RS16600	1311	436	Alr1666	yes	25-26	Synechococcus sp. CBW1006	na	1353138	Complete Genome	Cyanobacteriota	Cyanophyceae	na	Synechococcales	Synechococcaceae	Synechococcus	unclassified Synechococcus
WP_197212091.1	GCF_015840715.1	chromosome	NZ_CP060397.1	815240	816592	+	D-alanyl-D-alanine carboxypeptidase/D-alanyl-D-alanine-endopeptidase	dacB		H8F25_RS03875	1353	450	Alr1666	yes	39-40	Synechococcus sp. CBW1004	na	1353136	Complete Genome	Cyanobacteriota	Cyanophyceae	na	Synechococcales	Synechococcaceae	Synechococcus	unclassified Synechococcus
WP_197170260.1	GCF_015840915.1	chromosome	NZ_CP060398.1	3302030	3303394	-	D-alanyl-D-alanine carboxypeptidase/D-alanyl-D-alanine-endopeptidase	dacB		H8F24_RS16315	1365	454	Alr1666	yes	43-44	Synechococcus sp. CBW1002	na	1353134	Complete Genome	Cyanobacteriota	Cyanophyceae	na	Synechococcales	Synechococcaceae	Synechococcus	unclassified Synechococcus
WP_197163264.1	GCF_015841355.1	chromosome	NZ_CP064908.1	2681103	2682398	+	D-alanyl-D-alanine carboxypeptidase/D-alanyl-D-alanine-endopeptidase	dacB		I1E95_RS14060	1296	431	Alr1666	yes	34-35	Synechococcus sp. CBW1107	na	2789857	Complete Genome	Cyanobacteriota	Cyanophyceae	na	Synechococcales	Synechococcaceae	Synechococcus	unclassified Synechococcus
WP_214436014.1	GCF_016056275.1	unplaced scaffold	NZ_JAECZA010000280.1	25861	27333	+	D-alanyl-D-alanine carboxypeptidase/D-alanyl-D-alanine-endopeptidase	dacB		I8752_RS30995	1473	490	Alr1666	yes	30-31	Dendronalium phyllosphericum CENA369	reference genome	1725256	Scaffold	Cyanobacteriota	Cyanophyceae	na	Nostocales	Nostocaceae	Dendronalium	Dendronalium phyllosphericum
WP_404800436.1	GCF_016056295.1	unplaced scaffold	NZ_JAECZB010000062.1	3973	5445	-	D-alanyl-D-alanine carboxypeptidase/D-alanyl-D-alanine-endopeptidase	dacB		I8751_RS17130	1473	490	Alr1666	yes	30-31	Atlanticothrix silvestris CENA357	reference genome	1725252	Scaffold	Cyanobacteriota	Cyanophyceae	na	Nostocales	Nodulariaceae	Atlanticothrix	Atlanticothrix silvestris
WP_198125149.1	GCF_016056305.1	unplaced scaffold	NZ_JAECZC010000022.1	35599	37071	+	D-alanyl-D-alanine carboxypeptidase/D-alanyl-D-alanine-endopeptidase	dacB		I8748_RS13810	1473	490	Alr1666	yes	30-31	Amazonocrinis nigriterrae CENA67	reference genome	2794033	Scaffold	Cyanobacteriota	Cyanophyceae	na	Nostocales	Nostocaceae	Amazonocrinis	Amazonocrinis nigriterrae
WP_198807155.1	GCF_016403105.1	chromosome	NZ_CP046155.1	1118596	1120077	-	D-alanyl-D-alanine carboxypeptidase/D-alanyl-D-alanine-endopeptidase	dacB		GFS31_RS05025	1482	493	Alr1666	yes	32-33	Leptolyngbya sp. BL0902	na	1115757	Complete Genome	Cyanobacteriota	Cyanophyceae	na	Leptolyngbyales	Leptolyngbyaceae	Leptolyngbya	unclassified Leptolyngbya
WP_198807495.1	GCF_016403105.1	chromosome	NZ_CP046155.1	1546660	1548006	+	D-alanyl-D-alanine carboxypeptidase			GFS31_RS07020	1347	448	Alr1666	yes	31-32	Leptolyngbya sp. BL0902	na	1115757	Complete Genome	Cyanobacteriota	Cyanophyceae	na	Leptolyngbyales	Leptolyngbyaceae	Leptolyngbya	unclassified Leptolyngbya
WP_199245360.1	GCF_016446395.1	chromosome	NZ_CP051168.1	3521993	3523435	-	D-alanyl-D-alanine carboxypeptidase/D-alanyl-D-alanine-endopeptidase	dacB		HEQ85_RS15255	1443	480	Alr1666	yes	29-30	Phormidium sp. ETS-05	na	222819	Complete Genome	Cyanobacteriota	Cyanophyceae	Oscillatoriophycideae	Oscillatoriales	Oscillatoriaceae	Phormidium	Phormidium sp.
WP_205370399.1	GCF_016919485.1	chromosome	NZ_CP070366.1	240168	241760	+	D-alanyl-D-alanine carboxypeptidase/D-alanyl-D-alanine-endopeptidase	dacB		JTM80_RS01010	1593	530	Alr1666	yes	39-40	Thermoleptolyngbya sp. PKUAC-SCTB121	na	2811482	Complete Genome	Cyanobacteriota	Cyanophyceae	na	Oculatellales	Oculatellaceae	Thermoleptolyngbya	unclassified Thermoleptolyngbya
WP_205371130.1	GCF_016919485.1	chromosome	NZ_CP070366.1	2466690	2468015	-	D-alanyl-D-alanine carboxypeptidase			JTM80_RS10380	1326	441	Alr1666	yes	19-20	Thermoleptolyngbya sp. PKUAC-SCTB121	na	2811482	Complete Genome	Cyanobacteriota	Cyanophyceae	na	Oculatellales	Oculatellaceae	Thermoleptolyngbya	unclassified Thermoleptolyngbya
WP_206201131.1	GCF_017086385.1	chromosome	NZ_CP070960.1	813365	814738	-	D-alanyl-D-alanine carboxypeptidase/D-alanyl-D-alanine-endopeptidase	dacB		JW907_RS03755	1374	457	Alr1666	yes	24-25	Thermosynechococcus sp. TA-1	na	2813673	Complete Genome	Cyanobacteriota	Cyanophyceae	na	Acaryochloridales	Thermosynechococcaceae	Thermosynechococcus	unclassified Thermosynechococcus
WP_206269083.1	GCF_017164015.1	chromosome	NZ_CP071065.1	6352640	6354085	+	D-alanyl-D-alanine carboxypeptidase/D-alanyl-D-alanine-endopeptidase	dacB		JYQ62_RS27635	1446	481	Alr1666	yes	21-22	Nostoc sp. UHCC 0702	na	704553	Complete Genome	Cyanobacteriota	Cyanophyceae	na	Nostocales	Nostocaceae	Nostoc	unclassified Nostoc
WP_208342675.1	GCF_017591595.2	unplaced scaffold	NZ_JAALHA020000020.1	9270	10775	-	D-alanyl-D-alanine carboxypeptidase/D-alanyl-D-alanine-endopeptidase	dacB		G7B40_RS29825	1506	501	Alr1666	yes	24-25	Aetokthonos hydrillicola Thurmond2011	reference genome	2712845	Scaffold	Cyanobacteriota	Cyanophyceae	na	Nostocales	Hapalosiphonaceae	Aetokthonos	Aetokthonos hydrillicola
WP_211626932.1	GCF_018128485.1	chromosome	NZ_CP070897.1	1820158	1821747	-	D-alanyl-D-alanine carboxypeptidase/D-alanyl-D-alanine-endopeptidase	dacB		JVX88_RS08645	1590	529	Alr1666	yes	33-34	Leptolyngbya sp. 7M	na	2812896	Chromosome	Cyanobacteriota	Cyanophyceae	na	Leptolyngbyales	Leptolyngbyaceae	Leptolyngbya	unclassified Leptolyngbya
WP_211628315.1	GCF_018128485.1	chromosome	NZ_CP070897.1	3269549	3270538	-	D-alanyl-D-alanine carboxypeptidase			JVX88_RS16220	990	329	Alr1666	yes	22-23	Leptolyngbya sp. 7M	na	2812896	Chromosome	Cyanobacteriota	Cyanophyceae	na	Leptolyngbyales	Leptolyngbyaceae	Leptolyngbya	unclassified Leptolyngbya
WP_212716387.1	GCF_018282115.1	chromosome	NZ_CP054306.1	2612510	2613802	+	D-alanyl-D-alanine carboxypeptidase/D-alanyl-D-alanine-endopeptidase			HTZ78_RS12230	1293	430	Alr1666	yes	24-25	Synechocystis sp. PCC 7338	na	2732530	Complete Genome	Cyanobacteriota	Cyanophyceae	na	Synechococcales	Merismopediaceae	Synechocystis	unclassified Synechocystis
WP_212717485.1	GCF_018282115.1	chromosome	NZ_CP054306.1	3483546	3485000	-	D-alanyl-D-alanine carboxypeptidase/D-alanyl-D-alanine-endopeptidase	dacB		HTZ78_RS16270	1455	484	Alr1666	yes	36-37	Synechocystis sp. PCC 7338	na	2732530	Complete Genome	Cyanobacteriota	Cyanophyceae	na	Synechococcales	Merismopediaceae	Synechocystis	unclassified Synechocystis
WP_223342156.1	GCF_018282115.1	chromosome	NZ_CP054306.1	1424019	1424930	+	D-alanyl-D-alanine carboxypeptidase/D-alanyl-D-alanine-endopeptidase	dacB		HTZ78_RS06790	912	303	Alr1666	yes	28-29	Synechocystis sp. PCC 7338	na	2732530	Complete Genome	Cyanobacteriota	Cyanophyceae	na	Synechococcales	Merismopediaceae	Synechocystis	unclassified Synechocystis
WP_212662835.1	GCF_018336915.1	chromosome	NZ_CP064923.1	4545988	4547460	-	D-alanyl-D-alanine carboxypeptidase/D-alanyl-D-alanine-endopeptidase	dacB		I1H34_RS20720	1473	490	Alr1666	yes	23-24	Acaryochloris marina S15	na	2762553	Complete Genome	Cyanobacteriota	Cyanophyceae	na	Acaryochloridales	Acaryochloridaceae	Acaryochloris	Acaryochloris marina
WP_218081081.1	GCF_018389385.1	chromosome	NZ_CP062698.1	4158810	4160135	-	D-alanyl-D-alanine carboxypeptidase			IL331_RS19820	1326	441	Alr1666	yes	23-24	Anthocerotibacter panamensis C109	reference genome	2778476	Complete Genome	Cyanobacteriota	Cyanophyceae	na	Gloeobacterales	Anthocerotibacteraceae	Anthocerotibacter	Anthocerotibacter panamensis
WP_213205225.1	GCF_018399015.1	chromosome	NZ_CP073761.1	1562583	1563872	+	D-alanyl-D-alanine carboxypeptidase/D-alanyl-D-alanine-endopeptidase	dacB		KFB97_RS08075	1290	429	Alr1666	yes	22-23	Cyanobium sp. M30B3	na	721826	Complete Genome	Cyanobacteriota	Cyanophyceae	na	Synechococcales	Prochlorococcaceae	Cyanobium	unclassified Cyanobium
WP_213711450.1	GCF_018447705.1	chromosome	NZ_JACGCP010000001.1	4979798	4981261	-	D-alanyl-D-alanine carboxypeptidase/D-alanyl-D-alanine-endopeptidase	dacB		HEQ24_RS22555	1464	487	Alr1666	yes	27-28	Dolichospermum sp. BR01	na	612507	Chromosome	Cyanobacteriota	Cyanophyceae	na	Nostocales	Aphanizomenonaceae	Dolichospermum	unclassified Dolichospermum
WP_213799098.1	GCF_018447755.1	chromosome	NZ_JACGCQ010000001.1	4632075	4633538	+	D-alanyl-D-alanine carboxypeptidase/D-alanyl-D-alanine-endopeptidase	dacB		HEQ30_RS21360	1464	487	Alr1666	yes	27-28	Dolichospermum sp. OL01	na	612507	Chromosome	Cyanobacteriota	Cyanophyceae	na	Nostocales	Aphanizomenonaceae	Dolichospermum	unclassified Dolichospermum
WP_213717842.1	GCF_018447775.1	chromosome	NZ_JACGCS010000001.1	4338498	4339961	+	D-alanyl-D-alanine carboxypeptidase/D-alanyl-D-alanine-endopeptidase	dacB		HEQ33_RS20065	1464	487	Alr1666	yes	27-28	Dolichospermum sp. WA123	na	612507	Chromosome	Cyanobacteriota	Cyanophyceae	na	Nostocales	Aphanizomenonaceae	Dolichospermum	unclassified Dolichospermum
WP_215607248.1	GCF_018739885.1	unplaced scaffold	NZ_JADOES010000003.1	78153	79676	-	D-alanyl-D-alanine carboxypeptidase/D-alanyl-D-alanine-endopeptidase	dacB		IXB50_RS01905	1524	507	Alr1666	yes	50-51	Leptothoe spongobia TAU-MAC 1115	reference genome	1967444	Scaffold	Cyanobacteriota	Cyanophyceae	na	Nodosilineales	Cymatolegaceae	Leptothoe	Leptothoe spongobia
WP_010872884.1	GCF_018845095.1	chromosome	NZ_CP073017.1	1847037	1848329	-	D-alanyl-D-alanine carboxypeptidase/D-alanyl-D-alanine-endopeptidase			KBZ93_RS08765	1293	430	Alr1666	yes	24-25	Synechocystis sp. PCC 6803 GCF5	na	1148	Complete Genome	Cyanobacteriota	Cyanophyceae	na	Synechococcales	Merismopediaceae	Synechocystis	unclassified Synechocystis
WP_223211369.1	GCF_018845095.1	chromosome	NZ_CP073017.1	1685049	1685960	+	D-alanyl-D-alanine carboxypeptidase/D-alanyl-D-alanine-endopeptidase	dacB		KBZ93_RS07950	912	303	Alr1666	yes	28-29	Synechocystis sp. PCC 6803 GCF5	na	1148	Complete Genome	Cyanobacteriota	Cyanophyceae	na	Synechococcales	Merismopediaceae	Synechocystis	unclassified Synechocystis
WP_190603690.1	GCF_019056575.1	chromosome	NZ_CP021056.1	2032137	2033594	+	D-alanyl-D-alanine carboxypeptidase/D-alanyl-D-alanine-endopeptidase	dacB		B6N60_RS08540	1458	485	Alr1666	yes	28-29	Richelia sinica FACHB-800	reference genome	1357546	Complete Genome	Cyanobacteriota	Cyanophyceae	na	Nostocales	Nostocaceae	Richelia	Richelia sinica
WP_220608744.1	GCF_019598945.1	chromosome	NZ_CP080598.1	3655521	3656987	-	D-alanyl-D-alanine carboxypeptidase/D-alanyl-D-alanine-endopeptidase	dacB		K2F26_RS17020	1467	488	Alr1666	yes	28-29	Sphaerospermopsis torques-reginae ITEP-024	reference genome	984208	Chromosome	Cyanobacteriota	Cyanophyceae	na	Nostocales	Aphanizomenonaceae	Sphaerospermopsis	Sphaerospermopsis torques-reginae
WP_061430755.1	GCF_019704275.1	chromosome	NZ_AP024565.1	3727450	3728874	-	D-alanyl-D-alanine carboxypeptidase/D-alanyl-D-alanine-endopeptidase	dacB		LC603172_RS18665	1425	474	Alr1666	yes	28-29	Microcystis aeruginosa	na	1126	Complete Genome	Cyanobacteriota	Cyanophyceae	Oscillatoriophycideae	Chroococcales	Microcystaceae	Microcystis	Microcystis aeruginosa
WP_061430847.1	GCF_019704275.1	chromosome	NZ_AP024565.1	3899386	3900273	-	D-alanyl-D-alanine carboxypeptidase/D-alanyl-D-alanine-endopeptidase	dacB		LC603172_RS19515	888	295	Alr1666	yes	27-28	Microcystis aeruginosa	na	1126	Complete Genome	Cyanobacteriota	Cyanophyceae	Oscillatoriophycideae	Chroococcales	Microcystaceae	Microcystis	Microcystis aeruginosa
WP_061432864.1	GCF_019704275.1	chromosome	NZ_AP024565.1	795114	796406	-	D-alanyl-D-alanine carboxypeptidase			LC603172_RS04035	1293	430	Alr1666	yes	21-22	Microcystis aeruginosa	na	1126	Complete Genome	Cyanobacteriota	Cyanophyceae	Oscillatoriophycideae	Chroococcales	Microcystaceae	Microcystis	Microcystis aeruginosa
WP_223050165.1	GCF_019891175.1	chromosome	NZ_CP072600.1	2800730	2802250	-	D-alanyl-D-alanine carboxypeptidase/D-alanyl-D-alanine-endopeptidase	dacB		J5X98_RS11880	1521	506	Alr1666	yes	40-41	Leptothermofonsia sichuanensis E412	reference genome	2016068	Complete Genome	Cyanobacteriota	Cyanophyceae	na	Leptolyngbyales	Leptolyngbyaceae	Leptothermofonsia	Leptothermofonsia sichuanensis
WP_212716387.1	GCF_019924095.1	chromosome	NZ_CP063659.1	932379	933671	+	D-alanyl-D-alanine carboxypeptidase/D-alanyl-D-alanine-endopeptidase			IQE94_RS04330	1293	430	Alr1666	yes	24-25	Synechocystis sp. PCC 7339	na	2782213	Complete Genome	Cyanobacteriota	Cyanophyceae	na	Synechococcales	Merismopediaceae	Synechocystis	unclassified Synechocystis
WP_223342156.1	GCF_019924095.1	chromosome	NZ_CP063659.1	2937361	2938272	-	D-alanyl-D-alanine carboxypeptidase/D-alanyl-D-alanine-endopeptidase	dacB		IQE94_RS13905	912	303	Alr1666	yes	28-29	Synechocystis sp. PCC 7339	na	2782213	Complete Genome	Cyanobacteriota	Cyanophyceae	na	Synechococcales	Merismopediaceae	Synechocystis	unclassified Synechocystis
WP_224085401.1	GCF_019976755.1	chromosome	NZ_AP023441.1	3576610	3578073	-	D-alanyl-D-alanine carboxypeptidase/D-alanyl-D-alanine-endopeptidase	dacB		NSMS1_RS15445	1464	487	Alr1666	yes	27-28	Nostoc sp. MS1	na	2764711	Complete Genome	Cyanobacteriota	Cyanophyceae	na	Nostocales	Nostocaceae	Nostoc	unclassified Nostoc
WP_224177711.1	GCF_019977735.1	chromosome	NZ_AP025018.1	1998833	2000284	+	D-alanyl-D-alanine carboxypeptidase/D-alanyl-D-alanine-endopeptidase	dacB		CAL7716_RS09015	1452	483	Alr1666	yes	25-26	Calothrix sp. PCC 7716	na	756644	Complete Genome	Cyanobacteriota	Cyanophyceae	na	Nostocales	Calotrichaceae	Calothrix	unclassified Calothrix
WP_224410824.1	GCF_020144665.1	unplaced scaffold	NZ_JAAHBQ010000035.1	58401	59891	+	D-alanyl-D-alanine carboxypeptidase/D-alanyl-D-alanine-endopeptidase	dacB		G3T18_RS12170	1491	496	Alr1666	yes	29-30	Oscillatoria salina IIICB1	reference genome	2708302	Contig	Cyanobacteriota	Cyanophyceae	Oscillatoriophycideae	Oscillatoriales	Oscillatoriaceae	Oscillatoria	Oscillatoria salina
WP_224411724.1	GCF_020144665.1	unplaced scaffold	NZ_JAAHBQ010000054.1	39608	40498	+	D-alanyl-D-alanine carboxypeptidase/D-alanyl-D-alanine-endopeptidase	dacB		G3T18_RS16765	891	296	Alr1666	yes	31-32	Oscillatoria salina IIICB1	reference genome	2708302	Contig	Cyanobacteriota	Cyanophyceae	Oscillatoriophycideae	Oscillatoriales	Oscillatoriaceae	Oscillatoria	Oscillatoria salina
WP_226594005.1	GCF_020521235.1	unplaced scaffold	NZ_BLAY01000319.1	3979	5553	+	D-alanyl-D-alanine carboxypeptidase/D-alanyl-D-alanine-endopeptidase	dacB		MiSe_RS47150	1575	524	Alr1666	yes	32-33	Microseira wollei NIES-4236	reference genome	2530354	Contig	Cyanobacteriota	Cyanophyceae	Oscillatoriophycideae	Aerosakkonematales	Aerosakkonemataceae	Microseira	Microseira wollei
WP_229638781.1	GCF_020640915.1	unplaced scaffold	NZ_JADWDC010000003.1	133449	134738	+	D-alanyl-D-alanine carboxypeptidase			I4641_RS02165	1290	429	Alr1666	yes	17-18	Waterburya agarophytonicola KI4	reference genome	2874699	Scaffold	Cyanobacteriota	Cyanophyceae	na	Pleurocapsales	Hyellaceae	Waterburya	Waterburya agarophytonicola
WP_229640929.1	GCF_020640915.1	unplaced scaffold	NZ_JADWDC010000030.1	18786	20276	+	D-alanyl-D-alanine carboxypeptidase/D-alanyl-D-alanine-endopeptidase	dacB		I4641_RS12835	1491	496	Alr1666	yes	30-31	Waterburya agarophytonicola KI4	reference genome	2874699	Scaffold	Cyanobacteriota	Cyanophyceae	na	Pleurocapsales	Hyellaceae	Waterburya	Waterburya agarophytonicola
WP_229641183.1	GCF_020640915.1	unplaced scaffold	NZ_JADWDC010000035.1	35664	36551	-	D-alanyl-D-alanine carboxypeptidase/D-alanyl-D-alanine-endopeptidase	dacB		I4641_RS14125	888	295	Alr1666	yes	31-32	Waterburya agarophytonicola KI4	reference genome	2874699	Scaffold	Cyanobacteriota	Cyanophyceae	na	Pleurocapsales	Hyellaceae	Waterburya	Waterburya agarophytonicola
WP_229484871.1	GCF_020829495.1	unplaced scaffold	NZ_JAIVFQ010000014.1	63597	65057	+	D-alanyl-D-alanine carboxypeptidase/D-alanyl-D-alanine-endopeptidase	dacB		LC586_RS12385	1461	486	Alr1666	yes	27-28	Nostoc favosum CHAB5714	reference genome	2780399	Scaffold	Cyanobacteriota	Cyanophyceae	na	Nostocales	Nostocaceae	Nostoc	Nostoc favosum
WP_372478235.1	GCF_020829645.1	unplaced scaffold	NZ_JAIVFS010000059.1	18717	20156	-	D-alanyl-D-alanine carboxypeptidase/D-alanyl-D-alanine-endopeptidase	dacB		LC653_RS28560	1440	479	Alr1666	yes	20-21	Nostoc mirabile CHAB5784	reference genome	2780401	Scaffold	Cyanobacteriota	Cyanophyceae	na	Nostocales	Nostocaceae	Nostoc	Nostoc mirabile
WP_407084187.1	GCF_020885515.1	chromosome	NZ_AP024987.1	492228	493118	-	D-alanyl-D-alanine carboxypeptidase			LPC16_RS02095	891	296	Alr1666	yes	28-29	cyanobacterium endosymbiont of Braarudosphaera bigelowii	na	1285375	Complete Genome	Cyanobacteriota	Cyanophyceae	Oscillatoriophycideae	Chroococcales	Aphanothecaceae	Candidatus Atelocyanobacterium	Candidatus Atelocyanobacterium thalassa
WP_002743343.1	GCF_021172085.1	chromosome	NZ_CP089094.1	3896676	3897968	+	D-alanyl-D-alanine carboxypeptidase			LRR78_RS18595	1293	430	Alr1666	yes	21-22	Microcystis aeruginosa FACHB-905 DIANCHI905	na	267865	Complete Genome	Cyanobacteriota	Cyanophyceae	Oscillatoriophycideae	Chroococcales	Microcystaceae	Microcystis	Microcystis aeruginosa
WP_002744924.1	GCF_021172085.1	chromosome	NZ_CP089094.1	5043417	5044307	-	D-alanyl-D-alanine carboxypeptidase/D-alanyl-D-alanine-endopeptidase	dacB		LRR78_RS24090	891	296	Alr1666	yes	27-28	Microcystis aeruginosa FACHB-905 DIANCHI905	na	267865	Complete Genome	Cyanobacteriota	Cyanophyceae	Oscillatoriophycideae	Chroococcales	Microcystaceae	Microcystis	Microcystis aeruginosa
WP_036401533.1	GCF_021172085.1	chromosome	NZ_CP089094.1	4582721	4584145	-	D-alanyl-D-alanine carboxypeptidase/D-alanyl-D-alanine-endopeptidase	dacB		LRR78_RS21935	1425	474	Alr1666	yes	28-29	Microcystis aeruginosa FACHB-905 DIANCHI905	na	267865	Complete Genome	Cyanobacteriota	Cyanophyceae	Oscillatoriophycideae	Chroococcales	Microcystaceae	Microcystis	Microcystis aeruginosa
WP_233743299.1	GCF_021379005.1	chromosome	NZ_CP075171.1	3108515	3110074	-	D-alanyl-D-alanine carboxypeptidase/D-alanyl-D-alanine-endopeptidase	dacB		KIK02_RS14420	1560	519	Alr1666	yes	42-43	Leptodesmis sichuanensis A121	reference genome	2835870	Complete Genome	Cyanobacteriota	Cyanophyceae	na	Leptolyngbyales	Leptolyngbyaceae	Leptodesmis	Leptodesmis sichuanensis
WP_235109713.1	GCF_021497025.1	chromosome	NZ_CP071717.1	1561803	1563275	-	D-alanyl-D-alanine carboxypeptidase/D-alanyl-D-alanine-endopeptidase	dacB		HRE53_RS07190	1473	490	Alr1666	yes	23-24	Acaryochloris sp. Moss Beach	na	2740837	Complete Genome	Cyanobacteriota	Cyanophyceae	na	Acaryochloridales	Acaryochloridaceae	Acaryochloris	Acaryochloris sp
WP_235110144.1	GCF_021497025.1	chromosome	NZ_CP071717.1	2028919	2030202	+	D-alanyl-D-alanine carboxypeptidase			HRE53_RS09445	1284	427	Alr1666	yes	21-22	Acaryochloris sp. Moss Beach	na	2740837	Complete Genome	Cyanobacteriota	Cyanophyceae	na	Acaryochloridales	Acaryochloridaceae	Acaryochloris	Acaryochloris sp
WP_237996158.1	GCF_022063185.1	chromosome	NZ_CP091913.1	4645065	4646528	-	D-alanyl-D-alanine carboxypeptidase/D-alanyl-D-alanine-endopeptidase	dacB		L6494_RS19550	1464	487	Alr1666	yes	27-28	Nostoc sp. UHCC 0870	na	2914041	Complete Genome	Cyanobacteriota	Cyanophyceae	na	Nostocales	Nostocaceae	Nostoc	unclassified Nostoc
WP_017287075.1	GCF_022372495.1	chromosome	NZ_CP092419.1	2462465	2463826	+	D-alanyl-D-alanine carboxypeptidase/D-alanyl-D-alanine-endopeptidase	dacB		MCP04_RS11690	1362	453	Alr1666	yes	26-27	Leptolyngbya boryana IU 594	na	462680	Complete Genome	Cyanobacteriota	Cyanophyceae	na	Leptolyngbyales	Leptolyngbyaceae	Leptolyngbya	Leptolyngbya boryana
WP_017288148.1	GCF_022372495.1	chromosome	NZ_CP092419.1	3529077	3529961	+	D-alanyl-D-alanine carboxypeptidase			MCP04_RS16950	885	294	Alr1666	yes	38-39	Leptolyngbya boryana IU 594	na	462680	Complete Genome	Cyanobacteriota	Cyanophyceae	na	Leptolyngbyales	Leptolyngbyaceae	Leptolyngbya	Leptolyngbya boryana
WP_017288300.1	GCF_022372495.1	chromosome	NZ_CP092419.1	3679091	3680548	+	D-alanyl-D-alanine carboxypeptidase/D-alanyl-D-alanine-endopeptidase	dacB		MCP04_RS17655	1458	485	Alr1666	yes	29-30	Leptolyngbya boryana IU 594	na	462680	Complete Genome	Cyanobacteriota	Cyanophyceae	na	Leptolyngbyales	Leptolyngbyaceae	Leptolyngbya	Leptolyngbya boryana
WP_239728986.1	GCF_022376295.1	chromosome	NZ_CP060140.1	5149981	5151450	+	D-alanyl-D-alanine carboxypeptidase/D-alanyl-D-alanine-endopeptidase	dacB		BDGGKGIB_RS21410	1470	489	Alr1666	yes	27-28	Nodularia sphaerocarpa UHCC 0038	reference genome	2761619	Complete Genome	Cyanobacteriota	Cyanophyceae	na	Nostocales	Nodulariaceae	Nodularia	Nodularia sphaerocarpa
WP_242720569.1	GCF_022701255.1	chromosome	NZ_CP031705.1	539372	540820	+	D-alanyl-D-alanine carboxypeptidase/D-alanyl-D-alanine-endopeptidase	dacB		D0A37_RS02285	1449	482	Alr1666	yes	23-24	Microcoleus vaginatus HSN003	na	486194	Complete Genome	Cyanobacteriota	Cyanophyceae	Oscillatoriophycideae	Oscillatoriales	Microcoleaceae	Microcoleus	Microcoleus vaginatus
WP_006633179.1	GCF_022701275.1	chromosome	NZ_CP031740.1	1581809	1583257	+	D-alanyl-D-alanine carboxypeptidase/D-alanyl-D-alanine-endopeptidase	dacB		D0A34_RS06360	1449	482	Alr1666	yes	23-24	Microcoleus vaginatus PCC 9802	na	486193	Complete Genome	Cyanobacteriota	Cyanophyceae	Oscillatoriophycideae	Oscillatoriales	Microcoleaceae	Microcoleus	Microcoleus vaginatus
WP_010872884.1	GCF_022869765.1	chromosome	NZ_CP094998.1	1845767	1847059	-	D-alanyl-D-alanine carboxypeptidase/D-alanyl-D-alanine-endopeptidase			MT986_RS08805	1293	430	Alr1666	yes	24-25	Synechocystis sp. PCC 6803 GCF6	na	1148	Complete Genome	Cyanobacteriota	Cyanophyceae	na	Synechococcales	Merismopediaceae	Synechocystis	unclassified Synechocystis
WP_223211369.1	GCF_022869765.1	chromosome	NZ_CP094998.1	1683779	1684690	+	D-alanyl-D-alanine carboxypeptidase/D-alanyl-D-alanine-endopeptidase	dacB		MT986_RS07985	912	303	Alr1666	yes	28-29	Synechocystis sp. PCC 6803 GCF6	na	1148	Complete Genome	Cyanobacteriota	Cyanophyceae	na	Synechococcales	Merismopediaceae	Synechocystis	unclassified Synechocystis
WP_234909965.1	GCF_022984195.1	chromosome	NZ_CP085785.1	2007077	2008474	+	D-alanyl-D-alanine carboxypeptidase/D-alanyl-D-alanine-endopeptidase	dacB	72430807	PCC6301pg_RS09995	1398	465	Alr1666	yes	21-22	Synechococcus elongatus PCC 6301 GCF2	reference genome	269084	Complete Genome	Cyanobacteriota	Cyanophyceae	na	Synechococcales	Synechococcaceae	Synechococcus	Synechococcus elongatus
WP_071818121.1	GCF_022984265.1	chromosome	NZ_CP088958.1	2006394	2007851	+	D-alanyl-D-alanine carboxypeptidase/D-alanyl-D-alanine-endopeptidase	dacB		PCC6311_RS10025	1458	485	Alr1666	yes	41-42	Synechococcus elongatus PCC 6311	na	2883261	Chromosome	Cyanobacteriota	Cyanophyceae	na	Synechococcales	Synechococcaceae	Synechococcus	Synechococcus elongatus
WP_071818121.1	GCF_022984345.1	chromosome	NZ_CP088961.1	2006407	2007864	+	D-alanyl-D-alanine carboxypeptidase/D-alanyl-D-alanine-endopeptidase	dacB		PCC7943_RS10035	1458	485	Alr1666	yes	41-42	Synechococcus elongatus PCC 7943	na	115747	Chromosome	Cyanobacteriota	Cyanophyceae	na	Synechococcales	Synechococcaceae	Synechococcus	Synechococcus elongatus
WP_247478493.1	GCF_023078835.1	chromosome	NZ_CP090898.1	337566	338834	-	D-alanyl-D-alanine carboxypeptidase/D-alanyl-D-alanine-endopeptidase			LY254_RS01810	1269	422	Alr1666	yes	24-25	Synechococcus sp. NB0720_010	na	2907159	Complete Genome	Cyanobacteriota	Cyanophyceae	na	Synechococcales	Synechococcaceae	Synechococcus	unclassified Synechococcus
WP_247911012.1	GCF_023115425.1	chromosome	NZ_CP096032.1	328600	329880	-	D-alanyl-D-alanine carboxypeptidase/D-alanyl-D-alanine-endopeptidase			MY494_RS01690	1281	426	Alr1666	yes	24-25	Synechococcus sp. A10-1-5-1	na	2936507	Complete Genome	Cyanobacteriota	Cyanophyceae	na	Synechococcales	Synechococcaceae	Synechococcus	unclassified Synechococcus
WP_250121440.1	GCF_023558375.1	chromosome	NZ_CP083761.1	3184229	3185857	-	D-alanyl-D-alanine carboxypeptidase/D-alanyl-D-alanine-endopeptidase	dacB		LAU37_RS15660	1629	542	Alr1666	yes	48-49	Chroococcidiopsis sp. CCMEE 29	na	155894	Chromosome	Cyanobacteriota	Cyanophyceae	na	Chroococcidiopsidales	Chroococcidiopsidaceae	Chroococcidiopsis	unclassified Chroococcidiopsis
WP_250682391.1	GCF_023650955.1	chromosome	NZ_CP098039.1	2572996	2574396	-	D-alanyl-D-alanine carboxypeptidase/D-alanyl-D-alanine-endopeptidase	dacB		NBE99_RS12600	1401	466	Alr1666	yes	24-25	Thermosynechococcus sp. HN-54	na	2933959	Complete Genome	Cyanobacteriota	Cyanophyceae	na	Acaryochloridales	Thermosynechococcaceae	Thermosynechococcus	unclassified Thermosynechococcus
WP_251958792.1	GCF_023734775.1	chromosome	NZ_AP025732.1	1354320	1355789	+	D-alanyl-D-alanine carboxypeptidase/D-alanyl-D-alanine-endopeptidase	dacB		ANSO36C_RS05985	1470	489	Alr1666	yes	29-30	Nostoc cf. commune SO-36	na	449208	Complete Genome	Cyanobacteriota	Cyanophyceae	na	Nostocales	Nostocaceae	Nostoc	Nostoc commune
WP_252659942.1	GCF_023983615.1	chromosome	NZ_CP098611.1	2598616	2600106	-	D-alanyl-D-alanine carboxypeptidase/D-alanyl-D-alanine-endopeptidase	dacB		NEA10_RS11145	1491	496	Alr1666	yes	31-32	Phormidium yuhuli AB48	reference genome	2940671	Complete Genome	Cyanobacteriota	Cyanophyceae	Oscillatoriophycideae	Oscillatoriales	Oscillatoriaceae	Phormidium	Phormidium yuhuli
WP_252663429.1	GCF_023983615.1	chromosome	NZ_CP098611.1	324048	325469	+	D-alanyl-D-alanine carboxypeptidase			NEA10_RS01290	1422	473	Alr1666	yes	18-19	Phormidium yuhuli AB48	reference genome	2940671	Complete Genome	Cyanobacteriota	Cyanophyceae	Oscillatoriophycideae	Oscillatoriales	Oscillatoriaceae	Phormidium	Phormidium yuhuli
WP_254014804.1	GCF_024178385.1	unplaced scaffold	NZ_JAMZMM010000472.1	129	1019	-	D-alanyl-D-alanine carboxypeptidase/D-alanyl-D-alanine-endopeptidase	dacB		NJ959_RS26755	891	296	Alr1666	yes	30-31	Limnofasciculus baicalensis BBK-W-15	reference genome	2699891	Scaffold	Cyanobacteriota	Cyanophyceae	na	Coleofasciculales	Coleofasciculaceae	Limnofasciculus	Limnofasciculus baicalensis
WP_254015210.1	GCF_024178385.1	unplaced scaffold	NZ_JAMZMM010000625.1	32	1585	-	D-alanyl-D-alanine carboxypeptidase/D-alanyl-D-alanine-endopeptidase	dacB		NJ959_RS28905	1554	517	Alr1666	yes	32-33	Limnofasciculus baicalensis BBK-W-15	reference genome	2699891	Scaffold	Cyanobacteriota	Cyanophyceae	na	Coleofasciculales	Coleofasciculaceae	Limnofasciculus	Limnofasciculus baicalensis
WP_255096052.1	GCF_024345595.1	unplaced scaffold	NZ_JAGQBK010000004.1	60152	61411	-	D-alanyl-D-alanine carboxypeptidase/D-alanyl-D-alanine-endopeptidase			KBY68_RS04515	1260	419	Alr1666	yes	29-30	Synechococcus lacustris Maggiore-St4-Slac	reference genome	2823751	Contig	Cyanobacteriota	Cyanophyceae	na	Synechococcales	Synechococcaceae	Synechococcus	Synechococcus lacustris
WP_012162357.1	GCF_024347835.1	chromosome	NZ_AP026075.1	5114201	5115667	-	D-alanyl-D-alanine carboxypeptidase/D-alanyl-D-alanine-endopeptidase	dacB		AM10699_RS22865	1467	488	Alr1666	yes	24-25	Acaryochloris marina MBIC10699	na	2954813	Complete Genome	Cyanobacteriota	Cyanophyceae	na	Acaryochloridales	Acaryochloridaceae	Acaryochloris	Acaryochloris marina
WP_012162795.1	GCF_024347835.1	chromosome	NZ_AP026075.1	5603609	5604889	+	D-alanyl-D-alanine carboxypeptidase			AM10699_RS25105	1281	426	Alr1666	yes	21-22	Acaryochloris marina MBIC10699	na	2954813	Complete Genome	Cyanobacteriota	Cyanophyceae	na	Acaryochloridales	Acaryochloridaceae	Acaryochloris	Acaryochloris marina
WP_194290190.1	GCF_024347835.1	plasmid	NZ_AP026076.1	147413	148357	-	D-alanyl-D-alanine carboxypeptidase/D-alanyl-D-alanine-endopeptidase	dacB		AM10699_RS29525	945	314	Alr1666	yes	39-40	Acaryochloris marina MBIC10699	na	2954813	Complete Genome	Cyanobacteriota	Cyanophyceae	na	Acaryochloridales	Acaryochloridaceae	Acaryochloris	Acaryochloris marina
WP_261891825.1	GCF_024347835.1	plasmid	NZ_AP026077.1	255367	256398	+	D-alanyl-D-alanine carboxypeptidase/D-alanyl-D-alanine-endopeptidase	dacB		AM10699_RS32000	1032	343	Alr1666	yes	39-40	Acaryochloris marina MBIC10699	na	2954813	Complete Genome	Cyanobacteriota	Cyanophyceae	na	Acaryochloridales	Acaryochloridaceae	Acaryochloris	Acaryochloris marina
WP_257120341.1	GCF_024584745.1	chromosome	NZ_CP099464.1	3303652	3305121	-	D-alanyl-D-alanine carboxypeptidase/D-alanyl-D-alanine-endopeptidase	dacB		NG743_RS14870	1470	489	Alr1666	yes	27-28	Dolichospermum heterosporum TAC447	reference genome	747523	Complete Genome	Cyanobacteriota	Cyanophyceae	na	Nostocales	Aphanizomenonaceae	Dolichospermum	Dolichospermum heterosporum
WP_045872075.1	GCF_025677855.1	chromosome	NZ_CP064879.1	3645989	3647458	-	D-alanyl-D-alanine carboxypeptidase/D-alanyl-D-alanine-endopeptidase	dacB		HG267_RS15225	1470	489	Alr1666	yes	21-22	Tolypothrix sp. PCC 7601	na	1188	Complete Genome	Cyanobacteriota	Cyanophyceae	na	Nostocales	Tolypothrichaceae	Tolypothrix	unclassified Tolypothrix
WP_263745190.1	GCF_025753815.1	unplaced scaffold	NZ_JAOWRF010000137.1	2618	4111	+	D-alanyl-D-alanine carboxypeptidase/D-alanyl-D-alanine-endopeptidase	dacB		OGM63_RS09015	1494	497	Alr1666	yes	30-31	Plectonema radiosum NIES-515	reference genome	2986073	Scaffold	Cyanobacteriota	Cyanophyceae	Oscillatoriophycideae	Oscillatoriales	Microcoleaceae	Plectonema	Plectonema radiosum
WP_045872075.1	GCF_025860405.1	chromosome	NZ_CP063785.1	943111	944580	+	D-alanyl-D-alanine carboxypeptidase/D-alanyl-D-alanine-endopeptidase	dacB		HGR01_RS03655	1470	489	Alr1666	yes	21-22	Tolypothrix sp. PCC 7712	na	2596898	Complete Genome	Cyanobacteriota	Cyanophyceae	na	Nostocales	Tolypothrichaceae	Tolypothrix	unclassified Tolypothrix
WP_265901864.1	GCF_026240635.1	chromosome	NZ_CP110848.1	4236430	4237524	-	D-alanyl-D-alanine carboxypeptidase/D-alanyl-D-alanine-endopeptidase	dacB		OOK60_RS18020	1095	364	Alr1666	yes	32-33	Trichothermofontia sichuanensis B231	reference genome	2016064	Complete Genome	Cyanobacteriota	Cyanophyceae	na	Leptolyngbyales	Trichocoleusaceae	Trichothermofontia	Trichothermofontia sichuanensis
WP_268608117.1	GCF_026802175.1	chromosome	NZ_CP113797.1	3718216	3719664	+	D-alanyl-D-alanine carboxypeptidase/D-alanyl-D-alanine-endopeptidase	dacB		OXH18_RS16095	1449	482	Alr1666	yes	27-28	Thermocoleostomius sinensis A174	reference genome	2016057	Complete Genome	Cyanobacteriota	Cyanophyceae	na	Oculatellales	Oculatellaceae	Thermocoleostomius	Thermocoleostomius sinensis
WP_269624801.1	GCF_027359355.1	chromosome	NZ_CP114777.1	332800	334035	+	D-alanyl-D-alanine carboxypeptidase			O5639_RS01775	1236	411	Alr1666	yes	21-22	Prochlorococcus marinus str. MIT 1214	na	3015000	Complete Genome	Cyanobacteriota	Cyanophyceae	na	Synechococcales	Prochlorococcaceae	Prochlorococcus	Prochlorococcus marinus
WP_269610314.1	GCF_027359395.1	chromosome	NZ_CP114778.1	319602	320837	+	D-alanyl-D-alanine carboxypeptidase			O5633_RS01720	1236	411	Alr1666	yes	21-22	Prochlorococcus marinus str. MIT 1013	na	3014999	Complete Genome	Cyanobacteriota	Cyanophyceae	na	Synechococcales	Prochlorococcaceae	Prochlorococcus	Prochlorococcus marinus
WP_269615446.1	GCF_027359475.1	chromosome	NZ_CP114781.1	325741	326976	+	D-alanyl-D-alanine carboxypeptidase			O5634_RS01725	1236	411	Alr1666	yes	21-22	Prochlorococcus marinus str. MIT 0915	na	1570012	Complete Genome	Cyanobacteriota	Cyanophyceae	na	Synechococcales	Prochlorococcaceae	Prochlorococcus	Prochlorococcus marinus
WP_269616963.1	GCF_027359525.1	chromosome	NZ_CP114782.1	321854	323083	+	D-alanyl-D-alanine carboxypeptidase			O5638_RS01725	1230	409	Alr1666	yes	21-22	Prochlorococcus marinus str. MIT 0913	na	1570010	Complete Genome	Cyanobacteriota	Cyanophyceae	na	Synechococcales	Prochlorococcaceae	Prochlorococcus	Prochlorococcus marinus
WP_269612862.1	GCF_027359595.1	chromosome	NZ_CP114783.1	318330	319559	+	D-alanyl-D-alanine carboxypeptidase			O5640_RS01685	1230	409	Alr1666	yes	21-22	Prochlorococcus marinus str. MIT 0912	na	1570009	Complete Genome	Cyanobacteriota	Cyanophyceae	na	Synechococcales	Prochlorococcaceae	Prochlorococcus	Prochlorococcus marinus
WP_271252079.1	GCF_027942295.1	chromosome	NZ_CP101416.1	2978748	2980352	+	D-alanyl-D-alanine carboxypeptidase/D-alanyl-D-alanine-endopeptidase	dacB		NMG48_RS13705	1605	534	Alr1666	yes	48-49	Pseudanabaena sp. Chao 1811	na	2963092	Complete Genome	Cyanobacteriota	Cyanophyceae	na	Pseudanabaenales	Pseudanabaenaceae	Pseudanabaena	unclassified Pseudanabaena
WP_271252142.1	GCF_027942295.1	chromosome	NZ_CP101416.1	3046459	3047766	-	D-alanyl-D-alanine carboxypeptidase			NMG48_RS14050	1308	435	Alr1666	yes	16-17	Pseudanabaena sp. Chao 1811	na	2963092	Complete Genome	Cyanobacteriota	Cyanophyceae	na	Pseudanabaenales	Pseudanabaenaceae	Pseudanabaena	unclassified Pseudanabaena
WP_272110970.1	GCF_028329225.1	unplaced scaffold	NZ_JAQMTI010000315.1	4071	5546	-	D-alanyl-D-alanine carboxypeptidase/D-alanyl-D-alanine-endopeptidase	dacB		PN497_RS23985	1476	491	Alr1666	yes	28-29	Sphaerospermopsis kisseleviana CS-549	reference genome	3021783	Contig	Cyanobacteriota	Cyanophyceae	na	Nostocales	Aphanizomenonaceae	Sphaerospermopsis	Sphaerospermopsis kisseleviana
WP_271835811.1	GCF_028330815.1	unplaced scaffold	NZ_JAQMTJ010000101.1	7351	8814	-	D-alanyl-D-alanine carboxypeptidase/D-alanyl-D-alanine-endopeptidase	dacB		PN450_RS06895	1464	487	Alr1666	yes	27-28	Dolichospermum lemmermannii CS-548	reference genome	3021789	Contig	Cyanobacteriota	Cyanophyceae	na	Nostocales	Aphanizomenonaceae	Dolichospermum	Dolichospermum lemmermannii
WP_272031873.1	GCF_028330895.1	unplaced scaffold	NZ_JAQMUA010000184.1	6061	7491	-	D-alanyl-D-alanine carboxypeptidase/D-alanyl-D-alanine-endopeptidase	dacB		PN499_RS10845	1431	476	Alr1666	yes	21-22	Kamptonema animale CS-326	reference genome	3021788	Contig	Cyanobacteriota	Cyanophyceae	Oscillatoriophycideae	Oscillatoriales	Microcoleaceae	Kamptonema	Kamptonema animale
WP_271939941.1	GCF_028330985.1	unplaced scaffold	NZ_JAQMUE010000072.1	99721	101172	+	D-alanyl-D-alanine carboxypeptidase/D-alanyl-D-alanine-endopeptidase	dacB		PN466_RS12375	1452	483	Alr1666	yes	25-26	Roseofilum reptotaenium CS-1145	reference genome	3021782	Contig	Cyanobacteriota	Cyanophyceae	na	Desertifilales	Desertifilaceae	Roseofilum	Roseofilum reptotaenium
WP_271940981.1	GCF_028330985.1	unplaced scaffold	NZ_JAQMUE010000080.1	29471	30769	+	D-alanyl-D-alanine carboxypeptidase			PN466_RS16165	1299	432	Alr1666	yes	18-19	Roseofilum reptotaenium CS-1145	reference genome	3021782	Contig	Cyanobacteriota	Cyanophyceae	na	Desertifilales	Desertifilaceae	Roseofilum	Roseofilum reptotaenium
WP_271732857.1	GCF_028331025.1	unplaced scaffold	NZ_JAQMUH010000100.1	3423	4886	-	D-alanyl-D-alanine carboxypeptidase/D-alanyl-D-alanine-endopeptidase	dacB		PN457_RS09305	1464	487	Alr1666	yes	27-28	Anabaenopsis arnoldii	reference genome	2152938	Contig	Cyanobacteriota	Cyanophyceae	na	Nostocales	Nodulariaceae	Anabaenopsis	Anabaenopsis arnoldii
WP_273765170.1	GCF_028623165.1	chromosome	NZ_CP117768.1	6002480	6003943	-	D-alanyl-D-alanine carboxypeptidase/D-alanyl-D-alanine-endopeptidase	dacB		PQG02_RS27320	1464	487	Alr1666	yes	27-28	Nostoc sp. UHCC 0926	na	3025190	Complete Genome	Cyanobacteriota	Cyanophyceae	na	Nostocales	Nostocaceae	Nostoc	unclassified Nostoc
WP_277868195.1	GCF_029582805.1	unplaced scaffold	NZ_JAKKUT010000008.1	196525	197946	+	D-alanyl-D-alanine carboxypeptidase/D-alanyl-D-alanine-endopeptidase	dacB		L3556_RS15280	1422	473	Alr1666	yes	24-25	Candidatus Synechococcus calcipolaris G9	reference genome	1497997	Contig	Cyanobacteriota	Cyanophyceae	na	Synechococcales	Synechococcaceae	Synechococcus	Candidatus Synechococcus calcipolaris
WP_040689617.1	GCF_029602415.1	unplaced scaffold	NZ_VBTY01000232.1	729	2204	-	D-alanyl-D-alanine carboxypeptidase/D-alanyl-D-alanine-endopeptidase	dacB		FEV09_RS19925	1476	491	Alr1666	yes	24-25	Pseudanabaena catenata USMAC16	reference genome	1855837	Contig	Cyanobacteriota	Cyanophyceae	na	Pseudanabaenales	Pseudanabaenaceae	Pseudanabaena	Pseudanabaena catenata
WP_040690439.1	GCF_029602415.1	unplaced scaffold	NZ_VBTY01000401.1	325	1638	+	D-alanyl-D-alanine carboxypeptidase			FEV09_RS23585	1314	437	Alr1666	yes	16-17	Pseudanabaena catenata USMAC16	reference genome	1855837	Contig	Cyanobacteriota	Cyanophyceae	na	Pseudanabaenales	Pseudanabaenaceae	Pseudanabaena	Pseudanabaena catenata
WP_156776592.1	GCF_029636065.1	chromosome	NZ_CP114977.1	2272579	2273865	-	D-alanyl-D-alanine carboxypeptidase/D-alanyl-D-alanine-endopeptidase	dacB		N4320_RS11925	1287	428	Alr1666	yes	31-32	Synechococcus sp. CCFWC 502	na	2978474	Chromosome	Cyanobacteriota	Cyanophyceae	na	Synechococcales	Synechococcaceae	Synechococcus	unclassified Synechococcus
WP_281006341.1	GCF_029910235.1	chromosome	NZ_CP112874.1	3704663	3705979	-	D-alanyl-D-alanine carboxypeptidase			OA858_RS16855	1317	438	Alr1666	yes	26-27	Pseudanabaena galeata CCNP1313	reference genome	2602720	Complete Genome	Cyanobacteriota	Cyanophyceae	na	Pseudanabaenales	Pseudanabaenaceae	Pseudanabaena	Pseudanabaena galeata
WP_281008611.1	GCF_029910235.1	chromosome	NZ_CP112874.1	1521298	1522755	-	D-alanyl-D-alanine carboxypeptidase/D-alanyl-D-alanine-endopeptidase	dacB		OA858_RS07055	1458	485	Alr1666	yes	24-25	Pseudanabaena galeata CCNP1313	reference genome	2602720	Complete Genome	Cyanobacteriota	Cyanophyceae	na	Pseudanabaenales	Pseudanabaenaceae	Pseudanabaena	Pseudanabaena galeata
WP_281152866.1	GCF_029919255.1	chromosome	NZ_CP123991.1	224763	225644	-	D-alanyl-D-alanine carboxypeptidase/D-alanyl-D-alanine-endopeptidase	dacB		P3F56_RS00725	882	293	Alr1666	yes	27-28	cyanobacterium endosymbiont of Epithemia clementina EcSB	reference genome	3034674	Complete Genome	Cyanobacteriota	unclassified Cyanobacteriota	na	unclassified order	unclassified family	unclassified genus	0
WP_281481132.1	GCF_029953635.1	chromosome	NZ_CP124543.1	4217817	4219289	-	D-alanyl-D-alanine carboxypeptidase/D-alanyl-D-alanine-endopeptidase	dacB		QI031_RS18535	1473	490	Alr1666	yes	30-31	Halotia branconii CENA392	reference genome	1539056	Complete Genome	Cyanobacteriota	Cyanophyceae	na	Nostocales	Nodulariaceae	Halotia	Halotia branconii
WP_149820209.1	GCF_030322965.1	chromosome	NZ_CP096204.1	1872232	1873602	+	D-alanyl-D-alanine carboxypeptidase/D-alanyl-D-alanine-endopeptidase	dacB		MZ909_RS09215	1371	456	Alr1666	yes	24-25	Thermosynechococcus sp. B0	na	2937284	Complete Genome	Cyanobacteriota	Cyanophyceae	na	Acaryochloridales	Thermosynechococcaceae	Thermosynechococcus	unclassified Thermosynechococcus
WP_286625456.1	GCF_030322985.1	chromosome	NZ_CP096573.1	1859192	1860562	+	D-alanyl-D-alanine carboxypeptidase/D-alanyl-D-alanine-endopeptidase	dacB		M0644_RS09280	1371	456	Alr1666	yes	24-25	Thermosynechococcus sp. B1	na	2937792	Complete Genome	Cyanobacteriota	Cyanophyceae	na	Acaryochloridales	Thermosynechococcaceae	Thermosynechococcus	unclassified Thermosynechococcus
WP_286394507.1	GCF_030323025.1	chromosome	NZ_CP097329.1	651045	652355	+	D-alanyl-D-alanine carboxypeptidase			M4D78_RS03170	1311	436	Alr1666	yes	16-17	Pseudanabaena mucicola str. Chao 1806	reference genome	2942274	Complete Genome	Cyanobacteriota	Cyanophyceae	na	Pseudanabaenales	Pseudanabaenaceae	Pseudanabaena	Pseudanabaena mucicola
WP_286395216.1	GCF_030323025.1	chromosome	NZ_CP097329.1	1298714	1300249	+	D-alanyl-D-alanine carboxypeptidase/D-alanyl-D-alanine-endopeptidase	dacB		M4D78_RS06335	1536	511	Alr1666	yes	29-30	Pseudanabaena mucicola str. Chao 1806	reference genome	2942274	Complete Genome	Cyanobacteriota	Cyanophyceae	na	Pseudanabaenales	Pseudanabaenaceae	Pseudanabaena	Pseudanabaena mucicola
WP_286625456.1	GCF_030323045.1	chromosome	NZ_CP097584.1	1865685	1867055	+	D-alanyl-D-alanine carboxypeptidase/D-alanyl-D-alanine-endopeptidase	dacB		M0646_RS09280	1371	456	Alr1666	yes	24-25	Thermosynechococcus sp. B3	na	2937793	Complete Genome	Cyanobacteriota	Cyanophyceae	na	Acaryochloridales	Thermosynechococcaceae	Thermosynechococcus	unclassified Thermosynechococcus
WP_346289215.1	GCF_030405905.1	unplaced scaffold	NZ_JASATW010000001.1	107309	108640	+	D-alanyl-D-alanine carboxypeptidase			QJQ48_RS00515	1332	443	Alr1666	yes	22-23	Sphaerothrix gracilis Ecp01	reference genome	2987717	Scaffold	Cyanobacteriota	Cyanophyceae	na	Nodosilineales	Nodosilineaceae	Sphaerothrix	Sphaerothrix gracilis
WP_346291996.1	GCF_030405905.1	unplaced scaffold	NZ_JASATW010000012.1	2879	4339	-	D-alanyl-D-alanine carboxypeptidase/D-alanyl-D-alanine-endopeptidase	dacB		QJQ48_RS14705	1461	486	Alr1666	yes	34-35	Sphaerothrix gracilis Ecp01	reference genome	2987717	Scaffold	Cyanobacteriota	Cyanophyceae	na	Nodosilineales	Nodosilineaceae	Sphaerothrix	Sphaerothrix gracilis
WP_290227712.1	GCF_030409055.1	chromosome	NZ_CP116619.1	1967289	1968860	-	D-alanyl-D-alanine carboxypeptidase/D-alanyl-D-alanine-endopeptidase	dacB		PH595_RS08870	1572	523	Alr1666	yes	33-34	Trichocoleus desertorum NBK24	reference genome	3023083	Chromosome	Cyanobacteriota	Cyanophyceae	na	Leptolyngbyales	Trichocoleusaceae	Trichocoleus	Trichocoleus desertorum
WP_302678892.1	GCF_030518695.1	chromosome	NZ_CP130344.1	816163	817536	-	D-alanyl-D-alanine carboxypeptidase/D-alanyl-D-alanine-endopeptidase	dacB		QYC27_RS03800	1374	457	Alr1666	yes	24-25	Thermosynechococcus sp. PP45	na	3058429	Complete Genome	Cyanobacteriota	Cyanophyceae	na	Acaryochloridales	Thermosynechococcaceae	Thermosynechococcus	unclassified Thermosynechococcus
WP_302679372.1	GCF_030518715.1	chromosome	NZ_CP130346.1	1873902	1875272	+	D-alanyl-D-alanine carboxypeptidase/D-alanyl-D-alanine-endopeptidase	dacB		QYC28_RS09295	1371	456	Alr1666	yes	24-25	Thermosynechococcus sp. HY596	na	3058430	Complete Genome	Cyanobacteriota	Cyanophyceae	na	Acaryochloridales	Thermosynechococcaceae	Thermosynechococcus	unclassified Thermosynechococcus
WP_302676765.1	GCF_030518735.1	chromosome	NZ_CP130347.1	2464745	2466118	+	D-alanyl-D-alanine carboxypeptidase/D-alanyl-D-alanine-endopeptidase	dacB		QYC30_RS12150	1374	457	Alr1666	yes	24-25	Thermosynechococcus sp. JY1339	na	3058431	Complete Genome	Cyanobacteriota	Cyanophyceae	na	Acaryochloridales	Thermosynechococcaceae	Thermosynechococcus	unclassified Thermosynechococcus
WP_234909965.1	GCF_030544905.1	chromosome	NZ_CP130602.1	2007595	2008992	+	D-alanyl-D-alanine carboxypeptidase/D-alanyl-D-alanine-endopeptidase	dacB		QY054_RS10030	1398	465	Alr1666	yes	21-22	Synechococcus elongatus PCC 7942 GCF2	na	1140	Complete Genome	Cyanobacteriota	Cyanophyceae	na	Synechococcales	Synechococcaceae	Synechococcus	Synechococcus elongatus
WP_002743343.1	GCF_030553035.1	chromosome	NZ_CP130696.1	3772113	3773405	-	D-alanyl-D-alanine carboxypeptidase			Q3H53_RS18125	1293	430	Alr1666	yes	21-22	Microcystis aeruginosa PCC 7806	na	267872	Complete Genome	Cyanobacteriota	Cyanophyceae	Oscillatoriophycideae	Chroococcales	Microcystaceae	Microcystis	Microcystis aeruginosa
WP_002744924.1	GCF_030553035.1	chromosome	NZ_CP130696.1	2622056	2622946	+	D-alanyl-D-alanine carboxypeptidase/D-alanyl-D-alanine-endopeptidase	dacB		Q3H53_RS12575	891	296	Alr1666	yes	27-28	Microcystis aeruginosa PCC 7806	na	267872	Complete Genome	Cyanobacteriota	Cyanophyceae	Oscillatoriophycideae	Chroococcales	Microcystaceae	Microcystis	Microcystis aeruginosa
WP_036401533.1	GCF_030553035.1	chromosome	NZ_CP130696.1	3084753	3086177	+	D-alanyl-D-alanine carboxypeptidase/D-alanyl-D-alanine-endopeptidase	dacB		Q3H53_RS14770	1425	474	Alr1666	yes	28-29	Microcystis aeruginosa PCC 7806	na	267872	Complete Genome	Cyanobacteriota	Cyanophyceae	Oscillatoriophycideae	Chroococcales	Microcystaceae	Microcystis	Microcystis aeruginosa
WP_310744839.1	GCF_031583185.1	chromosome	NZ_CP134166.1	810052	811425	-	D-alanyl-D-alanine carboxypeptidase/D-alanyl-D-alanine-endopeptidase	dacB		RHG98_RS03770	1374	457	Alr1666	yes	24-25	Thermosynechococcus sp. PP22	na	3074082	Complete Genome	Cyanobacteriota	Cyanophyceae	na	Acaryochloridales	Thermosynechococcaceae	Thermosynechococcus	unclassified Thermosynechococcus
WP_302678892.1	GCF_031583205.1	chromosome	NZ_CP134167.1	817080	818453	-	D-alanyl-D-alanine carboxypeptidase/D-alanyl-D-alanine-endopeptidase	dacB		RHH26_RS03795	1374	457	Alr1666	yes	24-25	Thermosynechococcus sp. PP551	na	3074084	Complete Genome	Cyanobacteriota	Cyanophyceae	na	Acaryochloridales	Thermosynechococcaceae	Thermosynechococcus	unclassified Thermosynechococcus
WP_302678892.1	GCF_031583225.1	chromosome	NZ_CP134168.1	817080	818453	-	D-alanyl-D-alanine carboxypeptidase/D-alanyl-D-alanine-endopeptidase	dacB		RHH27_RS03795	1374	457	Alr1666	yes	24-25	Thermosynechococcus sp. PP555	na	3074085	Complete Genome	Cyanobacteriota	Cyanophyceae	na	Acaryochloridales	Thermosynechococcaceae	Thermosynechococcus	unclassified Thermosynechococcus
WP_310453354.1	GCF_031583255.1	chromosome	NZ_CP134169.1	813690	815063	-	D-alanyl-D-alanine carboxypeptidase/D-alanyl-D-alanine-endopeptidase	dacB		RHH53_RS03845	1374	457	Alr1666	yes	24-25	Thermosynechococcus sp. PKX82	na	3074086	Complete Genome	Cyanobacteriota	Cyanophyceae	na	Acaryochloridales	Thermosynechococcaceae	Thermosynechococcus	unclassified Thermosynechococcus
WP_310743408.1	GCF_031583295.1	chromosome	NZ_CP134171.1	823104	824477	-	D-alanyl-D-alanine carboxypeptidase/D-alanyl-D-alanine-endopeptidase	dacB		RHH81_RS03770	1374	457	Alr1666	yes	24-25	Thermosynechococcus sp. PKX95	na	3074088	Complete Genome	Cyanobacteriota	Cyanophyceae	na	Acaryochloridales	Thermosynechococcaceae	Thermosynechococcus	unclassified Thermosynechococcus
WP_310743408.1	GCF_031583315.1	chromosome	NZ_CP134170.1	823104	824477	-	D-alanyl-D-alanine carboxypeptidase/D-alanyl-D-alanine-endopeptidase	dacB		RHH79_RS03765	1374	457	Alr1666	yes	24-25	Thermosynechococcus sp. PKX91	na	3074087	Complete Genome	Cyanobacteriota	Cyanophyceae	na	Acaryochloridales	Thermosynechococcaceae	Thermosynechococcus	unclassified Thermosynechococcus
WP_310743408.1	GCF_031583335.1	chromosome	NZ_CP134172.1	823243	824616	-	D-alanyl-D-alanine carboxypeptidase/D-alanyl-D-alanine-endopeptidase	dacB		RHI11_RS03780	1374	457	Alr1666	yes	24-25	Thermosynechococcus sp. WL11	na	3074089	Complete Genome	Cyanobacteriota	Cyanophyceae	na	Acaryochloridales	Thermosynechococcaceae	Thermosynechococcus	unclassified Thermosynechococcus
WP_310743408.1	GCF_031583355.1	chromosome	NZ_CP134174.1	823243	824616	-	D-alanyl-D-alanine carboxypeptidase/D-alanyl-D-alanine-endopeptidase	dacB		RHI18_RS03780	1374	457	Alr1666	yes	24-25	Thermosynechococcus sp. WL17	na	3074091	Complete Genome	Cyanobacteriota	Cyanophyceae	na	Acaryochloridales	Thermosynechococcaceae	Thermosynechococcus	unclassified Thermosynechococcus
WP_310743408.1	GCF_031583375.1	chromosome	NZ_CP134173.1	823246	824619	-	D-alanyl-D-alanine carboxypeptidase/D-alanyl-D-alanine-endopeptidase	dacB		RHI14_RS03775	1374	457	Alr1666	yes	24-25	Thermosynechococcus sp. WL15	na	3074090	Complete Genome	Cyanobacteriota	Cyanophyceae	na	Acaryochloridales	Thermosynechococcaceae	Thermosynechococcus	unclassified Thermosynechococcus
WP_310821859.1	GCF_031583395.1	chromosome	NZ_CP134175.1	818486	819859	-	D-alanyl-D-alanine carboxypeptidase/D-alanyl-D-alanine-endopeptidase	dacB		RHI63_RS03775	1374	457	Alr1666	yes	24-25	Thermosynechococcus sp. GLH187	na	3074092	Complete Genome	Cyanobacteriota	Cyanophyceae	na	Acaryochloridales	Thermosynechococcaceae	Thermosynechococcus	unclassified Thermosynechococcus
WP_310821859.1	GCF_031583415.1	chromosome	NZ_CP134176.1	818556	819929	-	D-alanyl-D-alanine carboxypeptidase/D-alanyl-D-alanine-endopeptidase	dacB		RHI71_RS03775	1374	457	Alr1666	yes	24-25	Thermosynechococcus sp. GLH333	na	3074093	Complete Genome	Cyanobacteriota	Cyanophyceae	na	Acaryochloridales	Thermosynechococcaceae	Thermosynechococcus	unclassified Thermosynechococcus
WP_310821859.1	GCF_031583435.1	chromosome	NZ_CP134177.1	818487	819860	-	D-alanyl-D-alanine carboxypeptidase/D-alanyl-D-alanine-endopeptidase	dacB		RHI73_RS03775	1374	457	Alr1666	yes	24-25	Thermosynechococcus sp. GLH87	na	3074094	Complete Genome	Cyanobacteriota	Cyanophyceae	na	Acaryochloridales	Thermosynechococcaceae	Thermosynechococcus	unclassified Thermosynechococcus
WP_310744839.1	GCF_031583455.1	chromosome	NZ_CP134178.1	818688	820061	-	D-alanyl-D-alanine carboxypeptidase/D-alanyl-D-alanine-endopeptidase	dacB		RHJ02_RS03785	1374	457	Alr1666	yes	24-25	Thermosynechococcus sp. TG215	na	3074095	Complete Genome	Cyanobacteriota	Cyanophyceae	na	Acaryochloridales	Thermosynechococcaceae	Thermosynechococcus	unclassified Thermosynechococcus
WP_302676765.1	GCF_031583475.1	chromosome	NZ_CP134180.1	2464676	2466049	+	D-alanyl-D-alanine carboxypeptidase/D-alanyl-D-alanine-endopeptidase	dacB		RHJ31_RS12135	1374	457	Alr1666	yes	24-25	Thermosynechococcus sp. JY1331	na	3074098	Complete Genome	Cyanobacteriota	Cyanophyceae	na	Acaryochloridales	Thermosynechococcaceae	Thermosynechococcus	unclassified Thermosynechococcus
WP_310744839.1	GCF_031583495.1	chromosome	NZ_CP134179.1	818688	820061	-	D-alanyl-D-alanine carboxypeptidase/D-alanyl-D-alanine-endopeptidase	dacB		RHJ13_RS03795	1374	457	Alr1666	yes	24-25	Thermosynechococcus sp. TG218	na	3074096	Complete Genome	Cyanobacteriota	Cyanophyceae	na	Acaryochloridales	Thermosynechococcaceae	Thermosynechococcus	unclassified Thermosynechococcus
WP_310801496.1	GCF_031583515.1	chromosome	NZ_CP134181.1	819146	820519	-	D-alanyl-D-alanine carboxypeptidase/D-alanyl-D-alanine-endopeptidase	dacB		RHJ80_RS03805	1374	457	Alr1666	yes	24-25	Thermosynechococcus sp. QS41	na	3074101	Complete Genome	Cyanobacteriota	Cyanophyceae	na	Acaryochloridales	Thermosynechococcaceae	Thermosynechococcus	unclassified Thermosynechococcus
WP_302679372.1	GCF_031583535.1	chromosome	NZ_CP134182.1	1873902	1875272	+	D-alanyl-D-alanine carboxypeptidase/D-alanyl-D-alanine-endopeptidase	dacB		RHK13_RS09290	1371	456	Alr1666	yes	24-25	Thermosynechococcus sp. HY591	na	3074102	Complete Genome	Cyanobacteriota	Cyanophyceae	na	Acaryochloridales	Thermosynechococcaceae	Thermosynechococcus	unclassified Thermosynechococcus
WP_302679372.1	GCF_031583555.1	chromosome	NZ_CP134183.1	1873902	1875272	+	D-alanyl-D-alanine carboxypeptidase/D-alanyl-D-alanine-endopeptidase	dacB		RHK28_RS09320	1371	456	Alr1666	yes	24-25	Thermosynechococcus sp. HY593	na	3074103	Complete Genome	Cyanobacteriota	Cyanophyceae	na	Acaryochloridales	Thermosynechococcaceae	Thermosynechococcus	unclassified Thermosynechococcus
WP_149820209.1	GCF_031586415.1	chromosome	NZ_CP134200.1	1867542	1868912	+	D-alanyl-D-alanine carboxypeptidase/D-alanyl-D-alanine-endopeptidase	dacB		RHP47_RS09235	1371	456	Alr1666	yes	24-25	Thermosynechococcus sp. QKsg1	na	3074130	Complete Genome	Cyanobacteriota	Cyanophyceae	na	Acaryochloridales	Thermosynechococcaceae	Thermosynechococcus	unclassified Thermosynechococcus
WP_322878891.1	GCF_031729055.1	unplaced scaffold	NZ_JAVMIP010000015.1	1873	3315	-	D-alanyl-D-alanine carboxypeptidase/D-alanyl-D-alanine-endopeptidase	dacB		RIF25_RS12600	1443	480	Alr1666	yes	31-32	Pseudocalidococcus azoricus BACA0444	reference genome	2918990	Contig	Cyanobacteriota	Cyanophyceae	na	Acaryochloridales	Thermosynechococcaceae	Pseudocalidococcus	Pseudocalidococcus azoricus
WP_287744263.1	GCF_031754835.1	chromosome	NZ_CP134413.1	2608340	2609764	-	D-alanyl-D-alanine carboxypeptidase/D-alanyl-D-alanine-endopeptidase	dacB		RKE53_RS11910	1425	474	Alr1666	yes	28-29	Microcystis aeruginosa NRERC-214	na	2528657	Complete Genome	Cyanobacteriota	Cyanophyceae	Oscillatoriophycideae	Chroococcales	Microcystaceae	Microcystis	Microcystis aeruginosa
WP_287745382.1	GCF_031754835.1	chromosome	NZ_CP134413.1	2060979	2062271	+	D-alanyl-D-alanine carboxypeptidase			RKE53_RS09275	1293	430	Alr1666	yes	21-22	Microcystis aeruginosa NRERC-214	na	2528657	Complete Genome	Cyanobacteriota	Cyanophyceae	Oscillatoriophycideae	Chroococcales	Microcystaceae	Microcystis	Microcystis aeruginosa
WP_311131663.1	GCF_031754835.1	chromosome	NZ_CP134413.1	2124410	2125297	-	D-alanyl-D-alanine carboxypeptidase/D-alanyl-D-alanine-endopeptidase	dacB		RKE53_RS09515	888	295	Alr1666	yes	27-28	Microcystis aeruginosa NRERC-214	na	2528657	Complete Genome	Cyanobacteriota	Cyanophyceae	Oscillatoriophycideae	Chroococcales	Microcystaceae	Microcystis	Microcystis aeruginosa
WP_045357711.1	GCF_032027425.1	unplaced scaffold	NZ_JAVSJA010000001.1	3390105	3391397	+	D-alanyl-D-alanine carboxypeptidase			RAM70_RS16520	1293	430	Alr1666	yes	21-22	Microcystis wesenbergii NRERC-220	reference genome	3068991	Contig	Cyanobacteriota	Cyanophyceae	Oscillatoriophycideae	Chroococcales	Microcystaceae	Microcystis	Microcystis wesenbergii
WP_312672131.1	GCF_032027425.1	unplaced scaffold	NZ_JAVSJA010000001.1	465088	466512	-	D-alanyl-D-alanine carboxypeptidase/D-alanyl-D-alanine-endopeptidase	dacB		RAM70_RS02360	1425	474	Alr1666	yes	28-29	Microcystis wesenbergii NRERC-220	reference genome	3068991	Contig	Cyanobacteriota	Cyanophyceae	Oscillatoriophycideae	Chroococcales	Microcystaceae	Microcystis	Microcystis wesenbergii
WP_312675912.1	GCF_032027425.1	unplaced scaffold	NZ_JAVSJA010000001.1	2621151	2622038	-	D-alanyl-D-alanine carboxypeptidase/D-alanyl-D-alanine-endopeptidase	dacB		RAM70_RS12960	888	295	Alr1666	yes	27-28	Microcystis wesenbergii NRERC-220	reference genome	3068991	Contig	Cyanobacteriota	Cyanophyceae	Oscillatoriophycideae	Chroococcales	Microcystaceae	Microcystis	Microcystis wesenbergii
WP_315784935.1	GCF_032393985.1	chromosome	NZ_CP135918.1	3722817	3724271	-	D-alanyl-D-alanine carboxypeptidase/D-alanyl-D-alanine-endopeptidase	dacB		RS893_RS15790	1455	484	Alr1666	yes	27-28	Fischerella sp. JS2	na	2597771	Complete Genome	Cyanobacteriota	Cyanophyceae	na	Nostocales	Hapalosiphonaceae	Fischerella	unclassified Fischerella
WP_316576923.1	GCF_032701645.1	chromosome	NZ_CP116295.1	2561877	2563169	-	D-alanyl-D-alanine carboxypeptidase			PJW00_RS12175	1293	430	Alr1666	yes	21-22	Microcystis aeruginosa LE3	na	1194489	Chromosome	Cyanobacteriota	Cyanophyceae	Oscillatoriophycideae	Chroococcales	Microcystaceae	Microcystis	Microcystis aeruginosa
WP_316577506.1	GCF_032701645.1	chromosome	NZ_CP116295.1	4343950	4345374	-	D-alanyl-D-alanine carboxypeptidase/D-alanyl-D-alanine-endopeptidase	dacB		PJW00_RS20870	1425	474	Alr1666	yes	28-29	Microcystis aeruginosa LE3	na	1194489	Chromosome	Cyanobacteriota	Cyanophyceae	Oscillatoriophycideae	Chroococcales	Microcystaceae	Microcystis	Microcystis aeruginosa
WP_316578451.1	GCF_032701645.1	chromosome	NZ_CP116295.1	2205364	2206254	+	D-alanyl-D-alanine carboxypeptidase/D-alanyl-D-alanine-endopeptidase	dacB		PJW00_RS10520	891	296	Alr1666	yes	27-28	Microcystis aeruginosa LE3	na	1194489	Chromosome	Cyanobacteriota	Cyanophyceae	Oscillatoriophycideae	Chroococcales	Microcystaceae	Microcystis	Microcystis aeruginosa
WP_317035191.1	GCF_032813545.1	chromosome	NZ_CP136520.1	4331251	4332714	+	D-alanyl-D-alanine carboxypeptidase/D-alanyl-D-alanine-endopeptidase	dacB		RRF56_RS21475	1464	487	Alr1666	yes	30-31	Nodosilinea sp. E11	na	3037479	Chromosome	Cyanobacteriota	Cyanophyceae	na	Nodosilineales	Nodosilineaceae	Nodosilinea	unclassified Nodosilinea
WP_320674675.1	GCF_034092415.1	chromosome	NZ_CP139304.1	332889	334190	-	D-alanyl-D-alanine carboxypeptidase/D-alanyl-D-alanine-endopeptidase	dacB		SOI84_RS01670	1302	433	Alr1666	yes	31-32	Prochlorococcus sp. MIT 1341	na	3096221	Complete Genome	Cyanobacteriota	Cyanophyceae	na	Synechococcales	Prochlorococcaceae	Prochlorococcus	unclassified Prochlorococcus
WP_320664488.1	GCF_034092465.1	chromosome	NZ_CP139303.1	316873	318123	-	D-alanyl-D-alanine carboxypeptidase			SOI85_RS01610	1251	416	Alr1666	yes	19-20	Prochlorococcus sp. MIT 1223	na	3096217	Complete Genome	Cyanobacteriota	Cyanophyceae	na	Synechococcales	Prochlorococcaceae	Prochlorococcus	unclassified Prochlorococcus
WP_323195796.1	GCF_034931085.1	unplaced scaffold	NZ_JAYGHG010000010.1	78994	80451	-	D-alanyl-D-alanine carboxypeptidase/D-alanyl-D-alanine-endopeptidase	dacB		VB620_RS08945	1458	485	Alr1666	yes	27-28	Nodularia harveyana UHCC-0300	reference genome	2974287	Scaffold	Cyanobacteriota	Cyanophyceae	na	Nostocales	Nodulariaceae	Nodularia	Nodularia harveyana
WP_323218129.1	GCF_034932365.1	unplaced scaffold	NZ_JAYGHR010000005.1	62844	64280	-	D-alanyl-D-alanine carboxypeptidase/D-alanyl-D-alanine-endopeptidase	dacB		VB836_RS04090	1437	478	Alr1666	yes	20-21	Limnoraphis robusta BA-68 BA1	reference genome	3110303	Scaffold	Cyanobacteriota	Cyanophyceae	Oscillatoriophycideae	Oscillatoriales	Sirenicapillariaceae	Limnoraphis	Limnoraphis robusta
WP_015218248.1	GCF_035320825.1	chromosome	NZ_CP141254.1	908882	909784	-	D-alanyl-D-alanine carboxypeptidase			VKI22_RS03955	903	300	Alr1666	yes	24-25	Cyanobacterium aponinum UTEX 3221	na	3088144	Complete Genome	Cyanobacteriota	Cyanophyceae	Oscillatoriophycideae	Chroococcales	Geminocystaceae	Cyanobacterium	Cyanobacterium aponinum
WP_324282226.1	GCF_035320825.1	chromosome	NZ_CP141254.1	4087753	4089234	+	D-alanyl-D-alanine carboxypeptidase/D-alanyl-D-alanine-endopeptidase	dacB		VKI22_RS17395	1482	493	Alr1666	yes	30-31	Cyanobacterium aponinum UTEX 3221	na	3088144	Complete Genome	Cyanobacteriota	Cyanophyceae	Oscillatoriophycideae	Chroococcales	Geminocystaceae	Cyanobacterium	Cyanobacterium aponinum
WP_330202427.1	GCF_036345015.1	chromosome	NZ_CP084098.1	2498569	2499471	+	D-alanyl-D-alanine carboxypeptidase			Dongsha4_RS10945	903	300	Alr1666	yes	24-25	Cyanobacterium sp. Dongsha4	na	2878255	Complete Genome	Cyanobacteriota	Cyanophyceae	Oscillatoriophycideae	Chroococcales	Geminocystaceae	Cyanobacterium	unclassified Cyanobacterium
WP_330202678.1	GCF_036345015.1	chromosome	NZ_CP084098.1	2868027	2869508	+	D-alanyl-D-alanine carboxypeptidase/D-alanyl-D-alanine-endopeptidase	dacB		Dongsha4_RS12375	1482	493	Alr1666	yes	30-31	Cyanobacterium sp. Dongsha4	na	2878255	Complete Genome	Cyanobacteriota	Cyanophyceae	Oscillatoriophycideae	Chroococcales	Geminocystaceae	Cyanobacterium	unclassified Cyanobacterium
WP_338430800.1	GCF_036630065.1	chromosome	NZ_CP143849.1	494476	495933	-	D-alanyl-D-alanine carboxypeptidase/D-alanyl-D-alanine-endopeptidase	dacB		VZF83_RS02315	1458	485	Alr1666	yes	41-42	Synechococcus elongatus IITB3	na	3121543	Complete Genome	Cyanobacteriota	Cyanophyceae	na	Synechococcales	Synechococcaceae	Synechococcus	Synechococcus elongatus
WP_338441907.1	GCF_036630075.1	chromosome	NZ_CP143853.1	361112	362494	+	D-alanyl-D-alanine carboxypeptidase/D-alanyl-D-alanine-endopeptidase	dacB		VZG28_RS01760	1383	460	Alr1666	yes	16-17	Synechococcus elongatus IITB4	na	3115654	Complete Genome	Cyanobacteriota	Cyanophyceae	na	Synechococcales	Synechococcaceae	Synechococcus	Synechococcus elongatus
WP_208677572.1	GCF_036630085.1	chromosome	NZ_CP143871.1	378680	380137	+	D-alanyl-D-alanine carboxypeptidase/D-alanyl-D-alanine-endopeptidase	dacB		VZG88_RS01980	1458	485	Alr1666	yes	41-42	Synechococcus elongatus IITB6	na	3115656	Complete Genome	Cyanobacteriota	Cyanophyceae	na	Synechococcales	Synechococcaceae	Synechococcus	Synechococcus elongatus
WP_338462243.1	GCF_036630095.1	chromosome	NZ_CP143859.1	371331	372788	+	D-alanyl-D-alanine carboxypeptidase/D-alanyl-D-alanine-endopeptidase	dacB		VZH09_RS01815	1458	485	Alr1666	yes	41-42	Synechococcus elongatus IITB7	na	3115657	Complete Genome	Cyanobacteriota	Cyanophyceae	na	Synechococcales	Synechococcaceae	Synechococcus	Synechococcus elongatus
WP_338430800.1	GCF_036630105.1	chromosome	NZ_CP143862.1	494476	495933	-	D-alanyl-D-alanine carboxypeptidase/D-alanyl-D-alanine-endopeptidase	dacB		VZH39_RS02310	1458	485	Alr1666	yes	41-42	Synechococcus elongatus IITB8	na	3115658	Complete Genome	Cyanobacteriota	Cyanophyceae	na	Synechococcales	Synechococcaceae	Synechococcus	Synechococcus elongatus
WP_338430800.1	GCF_036630115.1	chromosome	NZ_CP144288.1	494476	495933	-	D-alanyl-D-alanine carboxypeptidase/D-alanyl-D-alanine-endopeptidase	dacB		VZG47_RS02575	1458	485	Alr1666	yes	41-42	Synechococcus elongatus IITB5	na	3115655	Complete Genome	Cyanobacteriota	Cyanophyceae	na	Synechococcales	Synechococcaceae	Synechococcus	Synechococcus elongatus
WP_045357711.1	GCF_038396575.1	chromosome	NZ_CP142375.1	3256685	3257977	-	D-alanyl-D-alanine carboxypeptidase			VQZ30_RS15590	1293	430	Alr1666	yes	21-22	Microcystis aeruginosa 1339	na	3113711	Complete Genome	Cyanobacteriota	Cyanophyceae	Oscillatoriophycideae	Chroococcales	Microcystaceae	Microcystis	Microcystis aeruginosa
WP_190380585.1	GCF_038396575.1	chromosome	NZ_CP142375.1	4069554	4070441	+	D-alanyl-D-alanine carboxypeptidase/D-alanyl-D-alanine-endopeptidase	dacB		VQZ30_RS19400	888	295	Alr1666	yes	27-28	Microcystis aeruginosa 1339	na	3113711	Complete Genome	Cyanobacteriota	Cyanophyceae	Oscillatoriophycideae	Chroococcales	Microcystaceae	Microcystis	Microcystis aeruginosa
WP_190381282.1	GCF_038396575.1	chromosome	NZ_CP142375.1	1416224	1417648	+	D-alanyl-D-alanine carboxypeptidase/D-alanyl-D-alanine-endopeptidase	dacB		VQZ30_RS06665	1425	474	Alr1666	yes	28-29	Microcystis aeruginosa 1339	na	3113711	Complete Genome	Cyanobacteriota	Cyanophyceae	Oscillatoriophycideae	Chroococcales	Microcystaceae	Microcystis	Microcystis aeruginosa
WP_083617456.1	GCF_900009265.2	unplaced scaffold	NZ_LR735001.1	17355	18785	-	D-alanyl-D-alanine carboxypeptidase/D-alanyl-D-alanine-endopeptidase	dacB		PL9631_RS04420	1431	476	Alr1666	yes	21-22	Planktothrix paucivesiculata PCC 9631	reference genome	671071	Scaffold	Cyanobacteriota	Cyanophyceae	Oscillatoriophycideae	Oscillatoriales	Microcoleaceae	Planktothrix	Planktothrix paucivesiculata
WP_026797663.1	GCF_900009275.2	chromosome	NZ_LR812491.1	1541381	1542811	+	D-alanyl-D-alanine carboxypeptidase/D-alanyl-D-alanine-endopeptidase	dacB		PLAN_RS17750	1431	476	Alr1666	yes	21-22	Planktothrix rubescens NIVA-CYA 18	na	329571	Chromosome	Cyanobacteriota	Cyanophyceae	Oscillatoriophycideae	Oscillatoriales	Microcoleaceae	Planktothrix	Planktothrix rubescens
WP_083620628.1	GCF_900010725.2	unplaced scaffold	NZ_LR734865.1	156185	157603	-	D-alanyl-D-alanine carboxypeptidase/D-alanyl-D-alanine-endopeptidase	dacB		PL8927_RS09905	1419	472	Alr1666	yes	21-22	Planktothrix serta PCC 8927	reference genome	671068	Scaffold	Cyanobacteriota	Cyanophyceae	Oscillatoriophycideae	Oscillatoriales	Microcoleaceae	Planktothrix	Planktothrix serta
WP_087067098.1	GCF_900088535.1	chromosome	NZ_LT578417.1	451291	452613	+	D-alanyl-D-alanine carboxypeptidase/D-alanyl-D-alanine-endopeptidase	dacB		CBM981_RS02340	1323	440	Alr1666	yes	34-35	Cyanobium sp. NIES-981	na	1851505	Complete Genome	Cyanobacteriota	Cyanophyceae	na	Synechococcales	Prochlorococcaceae	Cyanobium	unclassified Cyanobium
WP_088241904.1	GCF_900185595.1	unplaced scaffold	NZ_FYBH01000231.1	164	1621	-	D-alanyl-D-alanine carboxypeptidase/D-alanyl-D-alanine-endopeptidase	dacB		CALSC_RS13795	1458	485	Alr1666	yes	28-29	Calothrix rhizosoleniae SC01	reference genome	439482	Contig	Cyanobacteriota	Cyanophyceae	na	Nostocales	Calotrichaceae	Calothrix	Calothrix rhizosoleniae
WP_144870895.1	GCF_900659865.1	unplaced scaffold	NZ_LR213917.1	3862	4740	+	D-alanyl-D-alanine carboxypeptidase			H1P_RS20670	879	292	Alr1666	yes	29-30	Hyella patelloides LEGE 07179	reference genome	945734	Scaffold	Cyanobacteriota	Cyanophyceae	na	Pleurocapsales	Hyellaceae	Hyella	Hyella patelloides
WP_144874138.1	GCF_900659865.1	unplaced scaffold	NZ_LR214066.1	6574	8016	-	D-alanyl-D-alanine carboxypeptidase/D-alanyl-D-alanine-endopeptidase	dacB		H1P_RS28595	1443	480	Alr1666	yes	25-26	Hyella patelloides LEGE 07179	reference genome	945734	Scaffold	Cyanobacteriota	Cyanophyceae	na	Pleurocapsales	Hyellaceae	Hyella	Hyella patelloides
WP_042151741.1	GCF_904830765.1	chromosome	NZ_LR882934.1	946227	947657	-	D-alanyl-D-alanine carboxypeptidase/D-alanyl-D-alanine-endopeptidase	dacB		NMK38_RS04300	1431	476	Alr1666	yes	21-22	Planktothrix agardhii GCF1	na	1160	Complete Genome	Cyanobacteriota	Cyanophyceae	Oscillatoriophycideae	Oscillatoriales	Microcoleaceae	Planktothrix	Planktothrix agardhii
WP_227350055.1	GCF_904830775.1	chromosome	NZ_LR882938.1	2336752	2338182	-	D-alanyl-D-alanine carboxypeptidase/D-alanyl-D-alanine-endopeptidase	dacB		NMG72_RS10265	1431	476	Alr1666	yes	21-22	Planktothrix agardhii GCF2	na	1160	Complete Genome	Cyanobacteriota	Cyanophyceae	Oscillatoriophycideae	Oscillatoriales	Microcoleaceae	Planktothrix	Planktothrix agardhii
WP_254033511.1	GCF_904830845.1	chromosome	NZ_LR882944.1	2250759	2252189	+	D-alanyl-D-alanine carboxypeptidase/D-alanyl-D-alanine-endopeptidase	dacB		NMG87_RS09875	1431	476	Alr1666	yes	21-22	Planktothrix agardhii GCF3	na	1160	Complete Genome	Cyanobacteriota	Cyanophyceae	Oscillatoriophycideae	Oscillatoriales	Microcoleaceae	Planktothrix	Planktothrix agardhii
WP_042151741.1	GCF_904830855.1	chromosome	NZ_LR882963.1	1573277	1574707	-	D-alanyl-D-alanine carboxypeptidase/D-alanyl-D-alanine-endopeptidase	dacB		NMG84_RS06865	1431	476	Alr1666	yes	21-22	Planktothrix agardhii GCF4	na	1160	Complete Genome	Cyanobacteriota	Cyanophyceae	Oscillatoriophycideae	Oscillatoriales	Microcoleaceae	Planktothrix	Planktothrix agardhii
WP_042151741.1	GCF_904830885.1	chromosome	NZ_LR882969.1	2067470	2068900	-	D-alanyl-D-alanine carboxypeptidase/D-alanyl-D-alanine-endopeptidase	dacB		NMK31_RS10875	1431	476	Alr1666	yes	21-22	Planktothrix agardhii GCF5	na	1160	Chromosome	Cyanobacteriota	Cyanophyceae	Oscillatoriophycideae	Oscillatoriales	Microcoleaceae	Planktothrix	Planktothrix agardhii
WP_235750960.1	GCF_904830915.1	chromosome	NZ_LR882950.1	1817756	1819186	+	D-alanyl-D-alanine carboxypeptidase/D-alanyl-D-alanine-endopeptidase	dacB		NMG85_RS08155	1431	476	Alr1666	yes	21-22	Planktothrix agardhii GCF6	na	1160	Complete Genome	Cyanobacteriota	Cyanophyceae	Oscillatoriophycideae	Oscillatoriales	Microcoleaceae	Planktothrix	Planktothrix agardhii
WP_072722092.1	GCF_904830925.1	chromosome	NZ_LR882967.1	2463121	2464551	-	D-alanyl-D-alanine carboxypeptidase/D-alanyl-D-alanine-endopeptidase	dacB		NMK36_RS10390	1431	476	Alr1666	yes	21-22	Planktothrix pseudagardhii	na	132604	Complete Genome	Cyanobacteriota	Cyanophyceae	Oscillatoriophycideae	Oscillatoriales	Microcoleaceae	Planktothrix
WP_254035099.1	GCF_904830935.1	chromosome	NZ_LR882952.1	660691	662121	-	D-alanyl-D-alanine carboxypeptidase/D-alanyl-D-alanine-endopeptidase	dacB	77286747	NMG88_RS03050	1431	476	Alr1666	yes	21-22	Planktothrix agardhii GCF7	reference genome	1160	Complete Genome	Cyanobacteriota	Cyanophyceae	Oscillatoriophycideae	Oscillatoriales	Microcoleaceae	Planktothrix	Planktothrix agardhii
WP_214560198.1	GCF_904830945.1	chromosome	NZ_LR882949.1	2606279	2607709	-	D-alanyl-D-alanine carboxypeptidase/D-alanyl-D-alanine-endopeptidase	dacB		NMG75_RS11955	1431	476	Alr1666	yes	21-22	Planktothrix agardhii GCF8	na	1160	Chromosome	Cyanobacteriota	Cyanophyceae	Oscillatoriophycideae	Oscillatoriales	Microcoleaceae	Planktothrix	Planktothrix agardhii
WP_072722092.1	GCF_904830955.1	chromosome	NZ_LR882970.1	4181124	4182554	+	D-alanyl-D-alanine carboxypeptidase/D-alanyl-D-alanine-endopeptidase	dacB		NMK37_RS19565	1431	476	Alr1666	yes	21-22	Planktothrix tepida	reference genome	1678309	Chromosome	Cyanobacteriota	Cyanophyceae	Oscillatoriophycideae	Oscillatoriales	Microcoleaceae	Planktothrix
WP_267383412.1	GCF_947331815.1	chromosome	NZ_OX373462.1	1934326	1935204	+	D-alanyl-D-alanine carboxypeptidase/D-alanyl-D-alanine-endopeptidase	dacB		OXU93_RS06680	879	292	Alr1666	yes	27-28	Cyanobacterium sp. uoEpiScrs1	na	2976343	Complete Genome	Cyanobacteriota	Cyanophyceae	Oscillatoriophycideae	Chroococcales	Geminocystaceae	Cyanobacterium	unclassified Cyanobacterium
WP_096574036.1	GCF_963874875.1	unplaced scaffold	NZ_CAWNJS010000001.1	1023500	1024963	+	D-alanyl-D-alanine carboxypeptidase/D-alanyl-D-alanine-endopeptidase	dacB		AACU25_RS04130	1464	487	Alr1666	yes	27-28	Tolypothrix tenuis PCC 7101 GCF2	reference genome	231146	Scaffold	Cyanobacteriota	Cyanophyceae	na	Nostocales	Tolypothrichaceae	Tolypothrix	Tolypothrix tenuis
WP_010996495.1	GCF_000009705.1	chromosome	NC_003272.1	2821638	2822537	+	heterocyst differentiation master regulator HetR	hetR		PCC7120DELTA_RS13530	900	299	HetR	-	-	Nostoc sp. PCC 7120 FACHB-418	na	103690	Complete Genome	Cyanobacteriota	Cyanophyceae	na	Nostocales	Nostocaceae	Nostoc	unclassified Nostoc
WP_234991360.1	GCF_000019485.1	chromosome	NC_010475.1	443613	444557	-	heterocyst differentiation master regulator HetR	hetR		SYNPCC7002_RS02095	945	314	HetR	-	-	Picosynechococcus sp. PCC 7002	na	32049	Complete Genome	Cyanobacteriota	Cyanophyceae	Oscillatoriophycideae	Chroococcales	Geminocystaceae	Picosynechococcus	unclassified Picosynechococcus
WP_012408409.1	GCF_000020025.1	chromosome	NC_010628.1	2110533	2111432	-	heterocyst differentiation master regulator HetR	hetR		NPUN_RS08745	900	299	HetR	-	-	Nostoc punctiforme PCC 73102	reference genome	63737	Complete Genome	Cyanobacteriota	Cyanophyceae	na	Nostocales	Nostocaceae	Nostoc	Nostoc punctiforme
WP_044207163.1	GCF_000155555.1	unplaced scaffold	NZ_DS989849.1	9106	10005	+	heterocyst differentiation master regulator HetR	hetR		MC7420_RS13575	900	299	HetR	-	-	Coleofasciculus chthonoplastes PCC 7420	reference genome	118168	Scaffold	Cyanobacteriota	Cyanophyceae	na	Coleofasciculales	Coleofasciculaceae	Coleofasciculus	Coleofasciculus chthonoplastes
WP_013192285.1	GCF_000196515.1	chromosome	NC_014248.1	3786519	3787418	+	heterocyst differentiation master regulator HetR	hetR		AAZO_RS17725	900	299	HetR	-	-	Nostoc azollae 0708	reference genome	551115	Complete Genome	Cyanobacteriota	Cyanophyceae	na	Nostocales	Nostocaceae	Trichormus	Trichormus azollae
WP_010996495.1	GCF_000204075.1	chromosome	NC_007413.1	211521	212420	+	heterocyst differentiation master regulator HetR	hetR		AVA_RS00795	900	299	HetR	-	-	Trichormus variabilis ATCC 29413	na	240292	Complete Genome	Cyanobacteriota	Cyanophyceae	na	Nostocales	Nostocaceae	Trichormus	Trichormus variabilis
WP_014274725.1	GCF_000210375.1	chromosome	NC_016640.1	1372506	1373408	-	heterocyst differentiation master regulator HetR	hetR		NIES39_RS06375	903	300	HetR	-	-	Arthrospira platensis NIES-39	na	42161	Chromosome	Cyanobacteriota	Cyanophyceae	Oscillatoriophycideae	Oscillatoriales	Microcoleaceae	Arthrospira	Arthrospira platensis
WP_008051392.1	GCF_000307915.1	chromosome	NZ_CM001632.1	4897273	4898175	+	heterocyst differentiation master regulator HetR	hetR		SPLC1_RS21205	903	300	HetR	-	-	Arthrospira platensis C1 GCF1	na	67617	Chromosome	Cyanobacteriota	Cyanophyceae	Oscillatoriophycideae	Oscillatoriales	Microcoleaceae	Arthrospira	Arthrospira platensis
WP_017299417.1	GCF_000309385.1	unplaced scaffold	NZ_JH976537.1	3268900	3269817	-	heterocyst differentiation master regulator HetR	hetR		LEPTO7104_RS0115100	918	305	HetR	-	-	Nodosilinea nodulosa PCC 7104	reference genome	118166	Scaffold	Cyanobacteriota	Cyanophyceae	na	Nodosilineales	Nodosilineaceae	Nodosilinea	Nodosilinea nodulosa
WP_017300976.1	GCF_000309385.1	unplaced scaffold	NZ_JH976537.1	5006918	5007847	+	hypothetical protein	hetR		LEPTO7104_RS0123160	930	309	HetR	-	-	Nodosilinea nodulosa PCC 7104	reference genome	118166	Scaffold	Cyanobacteriota	Cyanophyceae	na	Nodosilineales	Nodosilineaceae	Nodosilinea	Nodosilinea nodulosa
WP_009556699.1	GCF_000309945.1	chromosome	NZ_CM001633.1	2648212	2649114	+	heterocyst differentiation master regulator HetR	hetR		OSCCYDRAFT_RS11670	903	300	HetR	-	-	Leptolyngbyaceae cyanobacterium JSC-12	na	66005	Chromosome	Cyanobacteriota	Cyanophyceae	na	Leptolyngbyales	Leptolyngbyaceae	unclassified Leptolyngbyaceae
WP_015078258.1	GCF_000312705.1	chromosome	NC_019427.1	315334	316233	-	heterocyst differentiation master regulator HetR	hetR		ANA_RS01420	900	299	HetR	-	-	Anabaena sp. 90	na	46234	Complete Genome	Cyanobacteriota	Cyanophyceae	na	Nostocales	Nostocaceae	Anabaena	unclassified Anabaena
WP_017303168.1	GCF_000314005.1	unplaced scaffold	NZ_JH980292.1	486500	487399	+	heterocyst differentiation master regulator HetR	hetR		SPI9445_RS0102655	900	299	HetR	-	-	Spirulina subsalsa PCC 9445	reference genome	1173029	Scaffold	Cyanobacteriota	Cyanophyceae	na	Spirulinales	Spirulinaceae	Spirulina	Spirulina subsalsa
WP_017318187.1	GCF_000315565.1	unplaced scaffold	NZ_JH992901.1	4581032	4581931	+	heterocyst differentiation master regulator HetR	hetR		MAS10914_RS0122410	900	299	HetR	-	-	Mastigocladopsis repens PCC 10914	reference genome	221288	Scaffold	Cyanobacteriota	Cyanophyceae	na	Nostocales	Symphyonemataceae	Mastigocladopsis	Mastigocladopsis repens
WP_015131714.1	GCF_000316575.1	chromosome	NC_019682.1	6352801	6353700	-	heterocyst differentiation master regulator HetR	hetR		CAL7507_RS27260	900	299	HetR	-	-	Calothrix sp. PCC 7507	na	99598	Complete Genome	Cyanobacteriota	Cyanophyceae	na	Nostocales	Calotrichaceae	Calothrix	unclassified Calothrix
WP_041763190.1	GCF_000316605.1	chromosome	NC_019683.1	1281160	1282059	+	heterocyst differentiation master regulator HetR	hetR		LEPTO7376_RS05840	900	299	HetR	-	-	Leptolyngbya sp. PCC 7376	na	111781	Complete Genome	Cyanobacteriota	Cyanophyceae	na	Leptolyngbyales	Leptolyngbyaceae	Leptolyngbya	unclassified Leptolyngbya
WP_015111230.1	GCF_000316625.1	chromosome	NC_019676.1	345793	346692	-	heterocyst differentiation master regulator HetR	hetR		NOS7107_RS01540	900	299	HetR	-	-	Nostoc sp. PCC 7107	na	317936	Complete Genome	Cyanobacteriota	Cyanophyceae	na	Nostocales	Nostocaceae	Nostoc	unclassified Nostoc
WP_015140333.1	GCF_000316645.1	chromosome	NC_019684.1	4987665	4988564	+	heterocyst differentiation master regulator HetR	hetR		NOS7524_RS20150	900	299	HetR	-	-	Nostoc sp. PCC 7524	na	28072	Complete Genome	Cyanobacteriota	Cyanophyceae	na	Nostocales	Nostocaceae	Nostoc	unclassified Nostoc
WP_015119705.1	GCF_000316665.1	chromosome	NC_019678.1	4599710	4600609	+	heterocyst differentiation master regulator HetR	hetR		RIV7116_RS17855	900	299	HetR	-	-	Rivularia sp. PCC 7116	na	373994	Complete Genome	Cyanobacteriota	Cyanophyceae	na	Nostocales	Rivulariaceae	Rivularia	unclassified Rivularia (in: cyanobacteria)
WP_041268935.1	GCF_000317045.1	chromosome	NC_019703.1	2571587	2572510	-	heterocyst differentiation master regulator HetR	hetR		GEI7407_RS10535	924	307	HetR	-	-	Geitlerinema sp. PCC 7407	na	1173025	Complete Genome	Cyanobacteriota	Cyanophyceae	na	Geitlerinematales	Geitlerinemataceae	Geitlerinema	unclassified Geitlerinema
WP_015148088.1	GCF_000317105.1	chromosome	NC_019693.1	2157998	2158900	+	heterocyst differentiation master regulator HetR	hetR		OSCIL6304_RS08730	903	300	HetR	-	-	Oscillatoria acuminata PCC 6304	reference genome	56110	Complete Genome	Cyanobacteriota	Cyanophyceae	Oscillatoriophycideae	Oscillatoriales	Oscillatoriaceae	Oscillatoria	Oscillatoria acuminata
WP_016868103.1	GCF_000317205.1	unplaced scaffold	NZ_AJLK01000117.1	35926	36825	-	heterocyst differentiation master regulator HetR	hetR		UYI_RS0118330	900	299	HetR	-	-	Fischerella muscicola PCC 7414	reference genome	306281	Contig	Cyanobacteriota	Cyanophyceae	na	Nostocales	Hapalosiphonaceae	Fischerella	Fischerella muscicola
WP_016871868.1	GCF_000317225.1	unplaced scaffold	NZ_AJLL01000083.1	831	1730	-	heterocyst differentiation master regulator HetR	hetR	35796991	UYK_RS0117890	900	299	HetR	-	-	Fischerella thermalis PCC 7521	reference genome	98439	Contig	Cyanobacteriota	Cyanophyceae	na	Nostocales	Hapalosiphonaceae	Fischerella	Fischerella thermalis
WP_016873360.1	GCF_000317285.1	unplaced scaffold	NZ_AJLN01000042.1	7593	8492	-	heterocyst differentiation master regulator HetR	hetR		UYC_RS0104030	900	299	HetR	-	-	Chlorogloeopsis fritschii PCC 6912	reference genome	211165	Contig	Cyanobacteriota	Cyanophyceae	na	Nostocales	Chlorogloeopsidaceae	Chlorogloeopsis	Chlorogloeopsis fritschii
WP_015200495.1	GCF_000317435.1	chromosome	NC_019751.1	6016817	6017716	+	heterocyst differentiation master regulator HetR	hetR		CAL6303_RS24350	900	299	HetR	-	-	Calothrix sp. PCC 6303	na	1170562	Complete Genome	Cyanobacteriota	Cyanophyceae	na	Nostocales	Calotrichaceae	Calothrix	unclassified Calothrix
WP_190274407.1	GCF_000317475.1	chromosome	NC_019729.1	165955	166860	+	heterocyst differentiation master regulator HetR	hetR		OSC7112_RS00680	906	301	HetR	-	-	Oscillatoria nigro-viridis PCC 7112	reference genome	179408	Complete Genome	Cyanobacteriota	Cyanophyceae	Oscillatoriophycideae	Oscillatoriales	Oscillatoriaceae	Oscillatoria	Oscillatoria nigro-viridis
WP_015204066.1	GCF_000317495.1	chromosome	NC_019753.1	3497576	3498475	-	heterocyst differentiation master regulator HetR	hetR		CRI9333_RS15255	900	299	HetR	-	-	Crinalium epipsammum PCC 9333	reference genome	1173022	Complete Genome	Cyanobacteriota	Cyanophyceae	na	Gomontiellales	Gomontiellaceae	Crinalium	Crinalium epipsammum
WP_041781150.1	GCF_000317515.1	chromosome	NC_019738.1	5406396	5407295	+	heterocyst differentiation master regulator HetR	hetR		MIC7113_RS22170	900	299	HetR	-	-	Allocoleopsis franciscana PCC 7113	reference genome	1173027	Complete Genome	Cyanobacteriota	Cyanophyceae	na	Coleofasciculales	Coleofasciculaceae	Allocoleopsis	Allocoleopsis franciscana
WP_015206289.1	GCF_000317535.1	chromosome	NC_019757.1	795702	796601	-	heterocyst differentiation master regulator HetR	hetR		CYLST_RS03350	900	299	HetR	-	-	Cylindrospermum stagnale PCC 7417	reference genome	56107	Chromosome	Cyanobacteriota	Cyanophyceae	na	Nostocales	Nostocaceae	Cylindrospermum	Cylindrospermum stagnale
WP_015212514.1	GCF_000317695.1	chromosome	NC_019771.1	308343	309242	+	heterocyst differentiation master regulator HetR	hetR		ANACY_RS01230	900	299	HetR	-	-	Anabaena cylindrica PCC 7122 GCF1	reference genome	272123	Complete Genome	Cyanobacteriota	Cyanophyceae	na	Nostocales	Nostocaceae	Anabaena	Anabaena cylindrica
WP_026103653.1	GCF_000332155.1	unplaced scaffold	NZ_KB235899.1	59864	60766	-	heterocyst differentiation master regulator HetR	hetR		OSCIL6407_RS0104865	903	300	HetR	-	-	Kamptonema formosum PCC 6407	reference genome	402777	Scaffold	Cyanobacteriota	Cyanophyceae	Oscillatoriophycideae	Oscillatoriales	Microcoleaceae	Kamptonema	Kamptonema formosum
WP_017651443.1	GCF_000332295.1	unplaced scaffold	NZ_KB235930.1	421230	422129	+	heterocyst differentiation master regulator HetR	hetR		MIC7126_RS0101990	900	299	HetR	-	-	Fortiea contorta PCC 7126	reference genome	643473	Scaffold	Cyanobacteriota	Cyanophyceae	na	Nostocales	Fortieaceae	Fortiea	Fortiea contorta
WP_017712682.1	GCF_000332315.1	unplaced scaffold	NZ_KB235937.1	567309	568304	+	heterocyst differentiation master regulator HetR	hetR		PRO9006_RS26785	996	331	HetR	-	-	Prochlorothrix hollandica PCC 9006 CALU 1027	reference genome	317619	Scaffold	Cyanobacteriota	Cyanophyceae	na	Prochlorotrichales	Prochlorotrichaceae	Prochlorothrix	Prochlorothrix hollandica
WP_017712875.1	GCF_000332315.1	unplaced scaffold	NZ_KB235937.1	861671	862576	-	hypothetical protein	hetR		PRO9006_RS0113180	906	301	HetR	-	-	Prochlorothrix hollandica PCC 9006 CALU 1027	reference genome	317619	Scaffold	Cyanobacteriota	Cyanophyceae	na	Prochlorotrichales	Prochlorotrichaceae	Prochlorothrix	Prochlorothrix hollandica
WP_017712941.1	GCF_000332315.1	unplaced scaffold	NZ_KB235938.1	91866	92765	+	heterocyst differentiation master regulator HetR	hetR		PRO9006_RS0113585	900	299	HetR	-	-	Prochlorothrix hollandica PCC 9006 CALU 1027	reference genome	317619	Scaffold	Cyanobacteriota	Cyanophyceae	na	Prochlorotrichales	Prochlorotrichaceae	Prochlorothrix	Prochlorothrix hollandica
WP_006197564.1	GCF_000340565.2	chromosome	NZ_CP007203.1	1712493	1713392	-	heterocyst differentiation master regulator HetR	hetR		NSP_RS07570	900	299	HetR	-	-	Nodularia spumigena CCY9414	na	313624	Chromosome	Cyanobacteriota	Cyanophyceae	na	Nostocales	Nodulariaceae	Nodularia	Nodularia spumigena
WP_026134288.1	GCF_000346485.2	unplaced scaffold	NZ_KQ976354.1	6176389	6177288	-	heterocyst differentiation master regulator HetR	hetR		WA1_RS25700	900	299	HetR	-	-	Scytonema hofmannii PCC 7110	reference genome	128403	Scaffold	Cyanobacteriota	Cyanophyceae	na	Nostocales	Scytonemataceae	Scytonema	Scytonema hofmannii
WP_008225090.1	GCF_000350105.1	unplaced scaffold	NZ_CAIY01000071.1	14602	15507	-	heterocyst differentiation master regulator HetR	hetR		RINTHH_RS07965	906	301	HetR	-	-	Richelia intracellularis HH01	reference genome	1165094	Contig	Cyanobacteriota	Cyanophyceae	na	Nostocales	Nostocaceae	Richelia	Richelia intracellularis
WP_028090970.1	GCF_000426905.1	unplaced scaffold	NZ_KE384627.1	8137	9039	+	heterocyst differentiation master regulator HetR	hetR	78013828	ACIR131C_RS0115685	903	300	HetR	-	-	Dolichospermum circinale AWQC131C	reference genome	398007	Scaffold	Cyanobacteriota	Cyanophyceae	na	Nostocales	Aphanizomenonaceae	Dolichospermum	Dolichospermum circinale
WP_040484332.1	GCF_000478195.2	unplaced scaffold	NZ_AUZM01000048.1	13957	14859	+	heterocyst differentiation master regulator HetR	hetR		M595_RS18550	903	300	HetR	-	-	Lyngbya aestuarii BL J	reference genome	1348334	Contig	Cyanobacteriota	Cyanophyceae	Oscillatoriophycideae	Oscillatoriales	Microcoleaceae	Lyngbya	Lyngbya aestuarii
WP_042151072.1	GCF_000710505.1	chromosome	NZ_CM002803.1	44923	45828	+	heterocyst differentiation master regulator HetR	hetR		A19Y_RS00190	906	301	HetR	-	-	Planktothrix agardhii NIVA-CYA 126-8	na	388467	Chromosome	Cyanobacteriota	Cyanophyceae	Oscillatoriophycideae	Oscillatoriales	Microcoleaceae	Planktothrix	Planktothrix agardhii
WP_035158134.1	GCF_000734895.2	chromosome	NZ_CP011382.1	6147930	6148829	-	heterocyst differentiation master regulator HetR	hetR		IJ00_RS25740	900	299	HetR	-	-	Calothrix sp. 336-3	na	1337936	Complete Genome	Cyanobacteriota	Cyanophyceae	na	Nostocales	Calotrichaceae	Calothrix	unclassified Calothrix
WP_038079185.1	GCF_000760695.4	unplaced scaffold	NZ_JHEG04000001.1	2625566	2626465	-	heterocyst differentiation master regulator HetR	hetR		HC643_RS10570	900	299	HetR	-	-	Tolypothrix bouteillei VB521301	reference genome	1479485	Scaffold	Cyanobacteriota	Cyanophyceae	na	Nostocales	Tolypothrichaceae	Tolypothrix	Tolypothrix bouteillei
WP_039752577.1	GCF_000817785.2	unplaced scaffold	NZ_JTCM02000100.1	734	1633	+	heterocyst differentiation master regulator HetR	hetR		PI95_RS27795	900	299	HetR	-	-	Hassallia byssoidea VB512170	reference genome	1304833	Scaffold	Cyanobacteriota	Cyanophyceae	na	Nostocales	Tolypothrichaceae	Hassallia	Hassallia byssoidea
WP_008051392.1	GCF_000973065.1	chromosome	NZ_FO818640.1	3282661	3283563	-	heterocyst differentiation master regulator HetR	hetR		XZ46_RS14315	903	300	HetR	-	-	Limnospira indica PCC 8005	reference genome	376219	Chromosome	Cyanobacteriota	Cyanophyceae	Oscillatoriophycideae	Oscillatoriales	Sirenicapillariaceae	Limnospira	Limnospira indica
WP_027401391.1	GCF_001277295.1	chromosome	NZ_CP011456.1	2136535	2137434	+	heterocyst differentiation master regulator HetR	hetR		AA650_RS09460	900	299	HetR	-	-	Anabaena sp. WA102	na	1647413	Complete Genome	Cyanobacteriota	Cyanophyceae	na	Nostocales	Nostocaceae	Anabaena	unclassified Anabaena
WP_062295448.1	GCF_001298445.1	chromosome	NZ_CP012036.1	5077341	5078240	+	heterocyst differentiation master regulator HetR	hetR		ACX27_RS21720	900	299	HetR	-	-	Nostoc piscinale CENA21	reference genome	224013	Chromosome	Cyanobacteriota	Cyanophyceae	na	Nostocales	Nostocaceae	Nostoc	Nostoc piscinale
WP_027841706.1	GCF_001456025.1	unplaced scaffold	NZ_LMTZ01000146.1	41780	42679	+	heterocyst differentiation master regulator HetR	hetR		BC008_RS39195	900	299	HetR	-	-	Mastigocoleus testarum BC008	reference genome	371196	Contig	Cyanobacteriota	Cyanophyceae	na	Nostocales	Hapalosiphonaceae	Mastigocoleus	Mastigocoleus testarum
WP_232308947.1	GCF_001521855.1	chromosome	NZ_CP013998.1	472881	473825	-	heterocyst differentiation master regulator HetR	hetR		AWQ23_RS02265	945	314	HetR	-	-	Picosynechococcus sp. PCC 73109	na	374982	Complete Genome	Cyanobacteriota	Cyanophyceae	Oscillatoriophycideae	Chroococcales	Geminocystaceae	Picosynechococcus	unclassified Picosynechococcus
WP_067769022.1	GCF_001548375.1	chromosome	NZ_AP017295.1	3056086	3056985	+	heterocyst differentiation master regulator HetR	hetR		NOS3756_RS12780	900	299	HetR	-	-	Nostoc sp. NIES-3756	na	1751286	Complete Genome	Cyanobacteriota	Cyanophyceae	na	Nostocales	Nostocaceae	Nostoc	unclassified Nostoc
WP_068510337.1	GCF_001548395.1	chromosome	NZ_AP017367.1	2420277	2421185	+	heterocyst differentiation master regulator HetR	hetR		O77CONTIG1_RS10355	909	302	HetR	-	-	Leptolyngbya sp. O-77	na	1080068	Complete Genome	Cyanobacteriota	Cyanophyceae	na	Leptolyngbyales	Leptolyngbyaceae	Leptolyngbya	unclassified Leptolyngbya
WP_068393227.1	GCF_001548435.1	chromosome	NZ_AP017308.1	3401389	3402288	+	heterocyst differentiation master regulator HetR	hetR		LEP3755_RS16255	900	299	HetR	-	-	Leptolyngbya sp. NIES-3755	na	305597	Complete Genome	Cyanobacteriota	Cyanophyceae	na	Leptolyngbyales	Leptolyngbyaceae	Leptolyngbya	unclassified Leptolyngbya
WP_016871868.1	GCF_001548455.1	chromosome	NZ_AP017305.1	2657418	2658317	+	heterocyst differentiation master regulator HetR	hetR		FIS3754_RS10965	900	299	HetR	-	-	Fischerella sp. NIES-3754	na	1752063	Complete Genome	Cyanobacteriota	Cyanophyceae	na	Nostocales	Hapalosiphonaceae	Fischerella	unclassified Fischerella
WP_062945640.1	GCF_001611905.1	chromosome	NZ_CP013008.1	1316743	1317645	-	heterocyst differentiation master regulator HetR	hetR		AP285_RS06100	903	300	HetR	-	-	Arthrospira platensis YZ	na	299041	Chromosome	Cyanobacteriota	Cyanophyceae	Oscillatoriophycideae	Oscillatoriales	Microcoleaceae	Arthrospira	Arthrospira platensis
WP_232315034.1	GCF_001693255.1	chromosome	NZ_CP016474.1	462820	463764	-	heterocyst differentiation master regulator HetR	hetR		AWQ21_RS02195	945	314	HetR	-	-	Picosynechococcus sp. PCC 7003	na	374981	Complete Genome	Cyanobacteriota	Cyanophyceae	Oscillatoriophycideae	Chroococcales	Geminocystaceae	Picosynechococcus	unclassified Picosynechococcus
WP_232321453.1	GCF_001693275.1	chromosome	NZ_CP016477.1	457940	458884	-	heterocyst differentiation master regulator HetR	hetR		AWQ22_RS02195	945	314	HetR	-	-	Picosynechococcus sp. PCC 7117	na	195498	Complete Genome	Cyanobacteriota	Cyanophyceae	Oscillatoriophycideae	Chroococcales	Geminocystaceae	Picosynechococcus	unclassified Picosynechococcus
WP_232318855.1	GCF_001693295.1	chromosome	NZ_CP016483.1	463020	463964	-	heterocyst differentiation master regulator HetR	hetR		AWQ24_RS02215	945	314	HetR	-	-	Picosynechococcus sp. PCC 8807	na	195248	Complete Genome	Cyanobacteriota	Cyanophyceae	Oscillatoriophycideae	Chroococcales	Geminocystaceae	Picosynechococcus	unclassified Picosynechococcus
WP_069967011.1	GCF_001746915.1	unplaced scaffold	NZ_MJGC01000051.1	69315	70214	+	heterocyst differentiation master regulator HetR	hetR		BH720_RS09835	900	299	HetR	-	-	Desertifilum tharense IPPAS B-1220	reference genome	343432	Contig	Cyanobacteriota	Cyanophyceae	na	Desertifilales	Desertifilaceae	Desertifilum	Desertifilum tharense
WP_070393435.1	GCF_001767235.1	chromosome	NZ_CP017599.1	4673247	4674146	+	heterocyst differentiation master regulator HetR	hetR		BJP34_RS17410	900	299	HetR	-	-	Moorena producens PAL-8-15-08-1	na	1458985	Complete Genome	Cyanobacteriota	Cyanophyceae	Oscillatoriophycideae	Oscillatoriales	Oscillatoriaceae	Moorena	Moorena producens
WP_071104763.1	GCF_001854205.2	chromosome	NZ_CP017708.2	4068929	4069828	-	heterocyst differentiation master regulator HetR	hetR		BJP36_RS17470	900	299	HetR	-	-	Moorena producens JHB	na	1454205	Complete Genome	Cyanobacteriota	Cyanophyceae	Oscillatoriophycideae	Oscillatoriales	Oscillatoriaceae	Moorena	Moorena producens
WP_072619420.1	GCF_001890765.1	unplaced scaffold	NZ_KV878783.1	316097	317035	-	heterocyst differentiation master regulator HetR	hetR		SPI6313_RS01590	939	312	HetR	-	-	Spirulina major PCC 6313	reference genome	129961	Scaffold	Cyanobacteriota	Cyanophyceae	na	Spirulinales	Spirulinaceae	Spirulina	Spirulina major
WP_073596572.1	GCF_001904725.1	unplaced scaffold	NZ_MRCE01000042.1	20004	20903	+	heterocyst differentiation master regulator HetR	hetR		NIES2119_RS26895	900	299	HetR	-	-	Phormidium ambiguum IAM M-71	reference genome	454136	Scaffold	Cyanobacteriota	Cyanophyceae	Oscillatoriophycideae	Oscillatoriales	Oscillatoriaceae	Phormidium	Phormidium ambiguum
WP_084173021.1	GCF_001904775.1	unplaced scaffold	NZ_MRCG01000004.1	256511	257440	+	heterocyst differentiation control protein	hetR		NIES30_RS08400	930	309	HetR	-	-	Phormidium tenue NIES-30	reference genome	549789	Scaffold	Cyanobacteriota	Cyanophyceae	Oscillatoriophycideae	Oscillatoriales	Oscillatoriaceae	Phormidium	Phormidium tenue
WP_242026909.1	GCF_001904775.1	unplaced scaffold	NZ_MRCG01000017.1	92789	93727	-	heterocyst differentiation master regulator HetR	hetR		NIES30_RS20005	939	312	HetR	-	-	Phormidium tenue NIES-30	reference genome	549789	Scaffold	Cyanobacteriota	Cyanophyceae	Oscillatoriophycideae	Oscillatoriales	Oscillatoriaceae	Phormidium	Phormidium tenue
WP_075900351.1	GCF_001942495.1	unplaced scaffold	NZ_MKZS01000001.1	3991715	3992614	+	heterocyst differentiation master regulator HetR	hetR		BJP37_RS16425	900	299	HetR	-	-	Moorena bouillonii PNG	reference genome	568701	Scaffold	Cyanobacteriota	Cyanophyceae	Oscillatoriophycideae	Oscillatoriales	Oscillatoriaceae	Moorena	Moorena bouillonii
WP_080805604.1	GCF_002075285.3	chromosome	NZ_CP021983.2	5051837	5052739	-	heterocyst differentiation control protein	hetR		XM38_RS23060	903	300	HetR	-	-	Halomicronema hongdechloris C2206	reference genome	1641165	Complete Genome	Cyanobacteriota	Cyanophyceae	na	Nodosilineales	Nodosilineaceae	Halomicronema	Halomicronema hongdechloris
WP_088430616.1	GCF_002075285.3	chromosome	NZ_CP021983.2	4020039	4020950	+	heterocyst differentiation master regulator HetR	hetR		XM38_RS18230	912	303	HetR	-	-	Halomicronema hongdechloris C2206	reference genome	1641165	Complete Genome	Cyanobacteriota	Cyanophyceae	na	Nodosilineales	Nodosilineaceae	Halomicronema	Halomicronema hongdechloris
WP_263972378.1	GCF_002142475.1	chromosome	NZ_AP014638.1	3190634	3191398	+	heterocyst differentiation master regulator HetR	hetR		LBWT_RS14930	765	254	HetR	-	-	Leptolyngbya boryana IAM M-101	reference genome	411966	Complete Genome	Cyanobacteriota	Cyanophyceae	na	Leptolyngbyales	Leptolyngbyaceae	Leptolyngbya	Leptolyngbya boryana
WP_263972378.1	GCF_002142495.1	chromosome	NZ_AP014642.1	3190634	3191398	+	heterocyst differentiation master regulator HetR	hetR		APT55_RS15035	765	254	HetR	-	-	Leptolyngbya boryana dg5	na	1260963	Complete Genome	Cyanobacteriota	Cyanophyceae	na	Leptolyngbyales	Leptolyngbyaceae	Leptolyngbya	Leptolyngbya boryana
WP_087541727.1	GCF_002163975.1	chromosome	NZ_CP019636.1	4665653	4666552	-	heterocyst differentiation master regulator HetR	hetR		BZZ01_RS18815	900	299	HetR	-	-	Nostocales cyanobacterium HT-58-2	na	369278	Complete Genome	Cyanobacteriota	Cyanophyceae	na	Nostocales	unclassified Nostocales		0
WP_088891551.1	GCF_002215035.1	unplaced scaffold	NZ_NKFP01000006.1	387256	388233	-	heterocyst differentiation control protein	hetR		CDV24_RS15155	978	325	HetR	-	-	Leptolyngbya ohadii IS1	reference genome	2009322	Scaffold	Cyanobacteriota	Cyanophyceae	na	Leptolyngbyales	Leptolyngbyaceae	Leptolyngbya	Leptolyngbya ohadii
WP_088891554.1	GCF_002215035.1	unplaced scaffold	NZ_NKFP01000006.1	391166	392143	+	heterocyst differentiation control protein	hetR		CDV24_RS15170	978	325	HetR	-	-	Leptolyngbya ohadii IS1	reference genome	2009322	Scaffold	Cyanobacteriota	Cyanophyceae	na	Leptolyngbyales	Leptolyngbyaceae	Leptolyngbya	Leptolyngbya ohadii
WP_088894758.1	GCF_002215035.1	unplaced scaffold	NZ_NKFP01000006.1	4080910	4081809	-	heterocyst differentiation master regulator HetR	hetR		CDV24_RS31310	900	299	HetR	-	-	Leptolyngbya ohadii IS1	reference genome	2009322	Scaffold	Cyanobacteriota	Cyanophyceae	na	Leptolyngbyales	Leptolyngbyaceae	Leptolyngbya	Leptolyngbya ohadii
WP_095723072.1	GCF_002289455.1	unplaced scaffold	NZ_NTFS01000218.1	1916	2815	-	heterocyst differentiation master regulator HetR	hetR		CK510_RS18310	900	299	HetR	-	-	Brunnivagina elsteri CCALA 953	reference genome	987040	Scaffold	Cyanobacteriota	Cyanophyceae	na	Nostocales	Calotrichaceae	Brunnivagina	Brunnivagina elsteri
WP_015212514.1	GCF_002367955.1	chromosome	NZ_AP018166.1	1129940	1130839	-	heterocyst differentiation master regulator HetR	hetR		CA722_RS04790	900	299	HetR	-	-	Anabaena cylindrica PCC 7122 GCF2	na	381306	Chromosome	Cyanobacteriota	Cyanophyceae	na	Nostocales	Nostocaceae	Anabaena	Anabaena cylindrica
WP_096582476.1	GCF_002367975.1	chromosome	NZ_AP018174.1	5213054	5213953	+	heterocyst differentiation master regulator HetR	hetR		CA723_RS22085	900	299	HetR	-	-	Anabaenopsis circularis NIES-21	na	381306	Chromosome	Cyanobacteriota	Cyanophyceae	na	Nostocales	Nodulariaceae	Anabaenopsis	Anabaenopsis circularis
WP_010996495.1	GCF_002368015.1	chromosome	NZ_AP018216.1	927843	928742	+	heterocyst differentiation master regulator HetR	hetR		CA725_RS03685	900	299	HetR	-	-	Trichormus variabilis NIES-23	na	381306	Chromosome	Cyanobacteriota	Cyanophyceae	na	Nostocales	Nostocaceae	Trichormus	Trichormus variabilis
WP_096655143.1	GCF_002368095.1	chromosome	NZ_AP018227.1	2305560	2306459	-	heterocyst differentiation master regulator HetR	hetR		CA729_RS08505	900	299	HetR	-	-	Calothrix parasitica NIES-267	na	381306	Chromosome	Cyanobacteriota	Cyanophyceae	na	Nostocales	Calotrichaceae	Calothrix	Calothrix parasitica
WP_096668259.1	GCF_002368115.1	chromosome	NZ_AP018316.1	3036248	3037147	+	heterocyst differentiation master regulator HetR	hetR		CA730_RS14375	900	299	HetR	-	-	Dolichospermum compactum NIES-806	reference genome	1973481	Chromosome	Cyanobacteriota	Cyanophyceae	na	Nostocales	Aphanizomenonaceae	Dolichospermum	Dolichospermum compactum
WP_067769022.1	GCF_002368215.1	chromosome	NZ_AP018184.1	3439453	3440352	-	heterocyst differentiation master regulator HetR	hetR		CA737_RS14425	900	299	HetR	-	-	Nostoc sp. NIES-2111	na	381306	Chromosome	Cyanobacteriota	Cyanophyceae	na	Nostocales	Nostocaceae	Nostoc	unclassified Nostoc
WP_017288360.1	GCF_002368255.1	chromosome	NZ_AP018203.1	3742546	3743445	-	heterocyst differentiation master regulator HetR	hetR		CA740_RS17875	900	299	HetR	-	-	Leptolyngbya boryana NIES-2135	na	381306	Complete Genome	Cyanobacteriota	Cyanophyceae	na	Leptolyngbyales	Leptolyngbyaceae	Leptolyngbya	Leptolyngbya boryana
WP_045868309.1	GCF_002368295.1	chromosome	NZ_AP018248.1	7105075	7105974	+	heterocyst differentiation master regulator HetR	hetR		CDC28_RS28275	900	299	HetR	-	-	Tolypothrix tenuis PCC 7101 GCF1	na	381306	Chromosome	Cyanobacteriota	Cyanophyceae	na	Nostocales	Tolypothrichaceae	Tolypothrix	Tolypothrix tenuis
WP_096557264.1	GCF_002368335.1	chromosome	NZ_AP018288.1	5401227	5402126	+	heterocyst differentiation master regulator HetR	hetR		CDC32_RS21665	900	299	HetR	-	-	Nostoc sp. NIES-4103	na	381306	Chromosome	Cyanobacteriota	Cyanophyceae	na	Nostocales	Nostocaceae	Nostoc	unclassified Nostoc
WP_096623870.1	GCF_002368395.1	chromosome	NZ_AP018254.1	4538283	4539182	+	heterocyst differentiation master regulator HetR	hetR		CDC37_RS18275	900	299	HetR	-	-	Calothrix sp. NIES-3974	na	2005462	Complete Genome	Cyanobacteriota	Cyanophyceae	na	Nostocales	Calotrichaceae	Calothrix	unclassified Calothrix
WP_096831969.1	GCF_002412335.2	unplaced scaffold	NZ_NXIB02000025.1	46244	47146	+	heterocyst differentiation master regulator HetR	hetR		CP500_RS06410	903	300	HetR	-	-	Tychonema bourrellyi FEM_GT703	reference genome	2040638	Contig	Cyanobacteriota	Cyanophyceae	Oscillatoriophycideae	Oscillatoriales	Microcoleaceae	Tychonema	Tychonema bourrellyi
WP_099069731.1	GCF_002608105.1	unplaced scaffold	NZ_LAHB01000029.1	96188	97087	-	heterocyst differentiation master regulator HetR	hetR	57095494	VF07_RS20150	900	299	HetR	-	-	Nostoc linckia z6	reference genome	1628744	Scaffold	Cyanobacteriota	Cyanophyceae	na	Nostocales	Nostocaceae	Nostoc	Nostoc linckia
WP_100898938.1	GCF_002813575.1	chromosome	NZ_CP024785.1	2992946	2993845	+	heterocyst differentiation master regulator HetR	hetR		COO91_RS13730	900	299	HetR	-	-	Nostoc flagelliforme CCNUN1	reference genome	2038116	Complete Genome	Cyanobacteriota	Cyanophyceae	na	Nostocales	Nostocaceae	Nostoc	Nostoc flagelliforme
WP_103139735.1	GCF_002896875.1	chromosome	NZ_CP023278.1	5923168	5924067	+	heterocyst differentiation master regulator HetR	hetR		CLI64_RS24835	900	299	HetR	-	-	Nostoc sp. CENA543	na	1869241	Complete Genome	Cyanobacteriota	Cyanophyceae	na	Nostocales	Nostocaceae	Nostoc	unclassified Nostoc
WP_096582476.1	GCF_002897135.1	unplaced scaffold	NZ_DF978421.1	45986	46885	-	heterocyst differentiation master regulator HetR	hetR		NCWK1_RS00195	900	299	HetR	-	-	Nostoc cycadae WK-1	reference genome	1861711	Scaffold	Cyanobacteriota	Cyanophyceae	na	Nostocales	Nostocaceae	Nostoc	Nostoc cycadae
WP_096582476.1	GCF_002897135.1	unplaced scaffold	NZ_DF978458.1	3504	4403	-	heterocyst differentiation master regulator HetR	hetR		NCWK1_RS28565	900	299	HetR	-	-	Nostoc cycadae WK-1	reference genome	1861711	Scaffold	Cyanobacteriota	Cyanophyceae	na	Nostocales	Nostocaceae	Nostoc	Nostoc cycadae
WP_104387946.1	GCF_002934005.1	unplaced scaffold	NZ_PGEM01000077.1	26523	27422	-	heterocyst differentiation master regulator HetR	hetR		CUN59_RS11390	900	299	HetR	-	-	Cuspidothrix issatschenkoi CHARLIE-1	reference genome	2052836	Scaffold	Cyanobacteriota	Cyanophyceae	na	Nostocales	Aphanizomenonaceae	Cuspidothrix	Cuspidothrix issatschenkoi
WP_094332006.1	GCF_002949735.1	chromosome	NZ_CP026681.1	4849023	4849922	-	heterocyst differentiation master regulator HetR	hetR		NPM_RS20870	900	299	HetR	-	-	Nostoc sp. Peltigera membranacea cyanobiont N6	na	1261031	Complete Genome	Cyanobacteriota	Cyanophyceae	na	Nostocales	Nostocaceae	Nostoc	unclassified Nostoc
WP_104907397.1	GCF_002949795.1	chromosome	NZ_CP026692.1	3837317	3838216	+	heterocyst differentiation master regulator HetR	hetR		NLP_RS16825	900	299	HetR	-	-	Nostoc sp. Lobaria pulmonaria 5183 cyanobiont	na	1618022	Complete Genome	Cyanobacteriota	Cyanophyceae	na	Nostocales	Nostocaceae	Nostoc	unclassified Nostoc
WP_073071060.1	GCF_003003695.1	unplaced scaffold	NZ_PVWG01000008.1	61718	62614	+	heterocyst differentiation master regulator HetR	hetR		C7B65_RS09500	897	298	HetR	-	-	Phormidesmis priestleyi ULC007	reference genome	1920490	Contig	Cyanobacteriota	Cyanophyceae	na	Leptolyngbyales	Leptolyngbyaceae	Phormidesmis	Phormidesmis priestleyi
WP_106258870.1	GCF_003003795.1	unplaced scaffold	NZ_PVWK01000123.1	93220	94128	+	heterocyst differentiation master regulator HetR	hetR		C7B82_RS22835	909	302	HetR	-	-	Stenomitos frigidus ULC18 GCF1	na	2107698	Scaffold	Cyanobacteriota	Cyanophyceae	na	Leptolyngbyales	Leptolyngbyaceae	Stenomitos	Stenomitos frigidus
WP_006197564.1	GCF_003054475.1	chromosome	NZ_CP020114.1	1702529	1703428	+	heterocyst differentiation master regulator HetR	hetR	78016775	BMF81_RS07250	900	299	HetR	-	-	Nodularia spumigena UHCC 0039	reference genome	1914872	Complete Genome	Cyanobacteriota	Cyanophyceae	na	Nostocales	Nodulariaceae	Nodularia	Nodularia spumigena
WP_084831746.1	GCF_003060805.1	chromosome	NZ_CP028914.1	2365850	2366752	+	heterocyst differentiation master regulator HetR	hetR		DA819_RS11940	903	300	HetR	-	-	Arthrospira sp. TJSD092	na	448786	Complete Genome	Cyanobacteriota	Cyanophyceae	Oscillatoriophycideae	Oscillatoriales	Microcoleaceae	Arthrospira	unclassified Arthrospira
WP_109010944.1	GCF_003113895.1	unplaced scaffold	NZ_BDUD01000001.1	5256834	5257733	+	heterocyst differentiation master regulator HetR	hetR		CDC33_RS23370	900	299	HetR	-	-	Nostoc commune NIES-4072	reference genome	2005467	Scaffold	Cyanobacteriota	Cyanophyceae	na	Nostocales	Nostocaceae	Nostoc	Nostoc commune
WP_006278849.1	GCF_003367075.2	chromosome	NZ_CP065936.1	1954087	1954986	-	heterocyst differentiation master regulator HetR	hetR	92780937	C6N34_RS08945	900	299	HetR	-	-	Cylindrospermopsis raciborskii Cr2010	reference genome	2108055	Complete Genome	Cyanobacteriota	Cyanophyceae	na	Nostocales	Aphanizomenonaceae	Cylindrospermopsis	Cylindrospermopsis raciborskii
WP_100898938.1	GCF_003443655.1	chromosome	NZ_CP031941.1	4664615	4665514	+	heterocyst differentiation master regulator HetR	hetR		D1367_RS20740	900	299	HetR	-	-	Nostoc sphaeroides	reference genome	446679	Complete Genome	Cyanobacteriota	Cyanophyceae	na	Nostocales	Nostocaceae	Nostoc	Nostoc sphaeroides
WP_124145936.1	GCF_003838225.1	unplaced scaffold	NZ_RCBZ01000214.1	52167	53066	+	heterocyst differentiation master regulator HetR	hetR		D4Z78_RS19435	900	299	HetR	-	-	Okeania hirsuta	reference genome	1458930	Scaffold	Cyanobacteriota	Cyanophyceae	Oscillatoriophycideae	Oscillatoriales	Microcoleaceae	Okeania	Okeania hirsuta
WP_096567272.1	GCF_005402885.1	unplaced scaffold	NZ_BJCE01000205.1	5691	6590	+	heterocyst differentiation master regulator HetR	hetR		FFR48_RS21400	900	299	HetR	-	-	Sphaerospermopsis reniformis	reference genome	531300	Contig	Cyanobacteriota	Cyanophyceae	na	Nostocales	Aphanizomenonaceae	Sphaerospermopsis	Sphaerospermopsis reniformis
WP_137909027.1	GCF_005402965.1	unplaced scaffold	NZ_BJCF01000044.1	16122	17021	+	heterocyst differentiation master regulator HetR	hetR		FFO06_RS16565	900	299	HetR	-	-	Dolichospermum planctonicum	reference genome	136072	Contig	Cyanobacteriota	Cyanophyceae	na	Nostocales	Aphanizomenonaceae	Dolichospermum	Dolichospermum planctonicum
WP_234991360.1	GCF_005577135.1	chromosome	NZ_CP040360.1	1083031	1083975	-	heterocyst differentiation master regulator HetR	hetR		FEK30_RS06200	945	314	HetR	-	-	Picosynechococcus sp. PCC 11901	na	2579791	Chromosome	Cyanobacteriota	Cyanophyceae	Oscillatoriophycideae	Chroococcales	Geminocystaceae	Picosynechococcus	unclassified Picosynechococcus
WP_169263630.1	GCF_006968745.1	chromosome	NZ_CP030118.1	1068874	1069773	-	heterocyst differentiation master regulator HetR	hetR		DP114_RS04545	900	299	HetR	-	-	Brasilonema sennae CENA114	reference genome	415709	Chromosome	Cyanobacteriota	Cyanophyceae	na	Nostocales	Scytonemataceae	Brasilonema	Bromeliae group (in: Brasilonema)
WP_127078484.1	GCF_007830875.1	unplaced scaffold	NZ_VLKB01000010.1	2594324	2595223	-	heterocyst differentiation master regulator HetR	hetR		CAL7102_RS50750	900	299	HetR	-	-	Dulcicalothrix desertica PCC 7102	reference genome	232991	Scaffold	Cyanobacteriota	Cyanophyceae	na	Nostocales	Calotrichaceae	Dulcicalothrix	Dulcicalothrix desertica
WP_148763494.1	GCF_008121535.1	chromosome	NZ_CP043056.1	2799166	2800065	+	heterocyst differentiation master regulator HetR	hetR		BMF77_RS13625	900	299	HetR	-	-	Dolichospermum sp. UHCC 0315A	na	1914871	Complete Genome	Cyanobacteriota	Cyanophyceae	na	Nostocales	Aphanizomenonaceae	Dolichospermum	unclassified Dolichospermum
WP_014274725.1	GCF_009176225.1	unplaced scaffold	NZ_BIMW01000075.1	23162	24064	+	heterocyst differentiation master regulator HetR	hetR		GDL46_RS08285	903	300	HetR	-	-	Arthrospira platensis NIES-46	reference genome	1236695	Contig	Cyanobacteriota	Cyanophyceae	Oscillatoriophycideae	Oscillatoriales	Microcoleaceae	Arthrospira	Arthrospira platensis
WP_100898938.1	GCF_009372195.1	chromosome	NZ_CP045226.1	3622868	3623767	-	heterocyst differentiation master regulator HetR	hetR		GXM_RS16320	900	299	HetR	-	-	Nostoc sphaeroides CCNUC1	na	2653204	Complete Genome	Cyanobacteriota	Cyanophyceae	na	Nostocales	Nostocaceae	Nostoc	Nostoc sphaeroides
WP_010996495.1	GCF_009498015.1	chromosome	NZ_CP034058.1	6075827	6076726	+	heterocyst differentiation master regulator HetR	hetR		EH233_RS25455	900	299	HetR	-	-	Anabaena sp. YBS01	na	2490939	Complete Genome	Cyanobacteriota	Cyanophyceae	na	Nostocales	Nostocaceae	Anabaena	unclassified Anabaena
WP_159785185.1	GCF_009846485.1	unplaced scaffold	NZ_ML776472.1	1233835	1234746	+	heterocyst differentiation master regulator HetR	hetR		L855_RS05470	912	303	HetR	-	-	Sodalinema gerasimenkoae IPPAS B-353	reference genome	2709364	Scaffold	Cyanobacteriota	Cyanophyceae	Oscillatoriophycideae	Oscillatoriales	Microcoleaceae	Sodalinema	Sodalinema gerasimenkoae
WP_010996495.1	GCF_009856605.1	chromosome	NZ_CP047242.1	1504038	1504937	+	heterocyst differentiation master regulator HetR	hetR	58722805	GSQ19_RS05945	900	299	HetR	-	-	Trichormus variabilis 0441	reference genome	375899	Complete Genome	Cyanobacteriota	Cyanophyceae	na	Nostocales	Nostocaceae	Trichormus	Trichormus variabilis
WP_012408409.1	GCF_009873495.1	chromosome	NZ_CP046703.1	6873409	6874308	+	heterocyst differentiation master regulator HetR	hetR		GJB62_RS28430	900	299	HetR	-	-	Nostoc sp. ATCC 53789	na	76335	Complete Genome	Cyanobacteriota	Cyanophyceae	na	Nostocales	Nostocaceae	Nostoc	unclassified Nostoc
WP_162421819.1	GCF_010091945.1	unplaced scaffold	NZ_WVIE01000003.1	56161	57066	+	heterocyst differentiation master regulator HetR	hetR		GS601_RS03135	906	301	HetR	-	-	Myxacorys almedinensis A	reference genome	2690445	Scaffold	Cyanobacteriota	Cyanophyceae	na	Leptolyngbyales	Leptolyngbyaceae	Myxacorys	Myxacorys almedinensis
WP_036020477.1	GCF_011009535.1	unplaced scaffold	NZ_QZCE01000001.1	1905848	1906753	+	heterocyst differentiation master regulator HetR	hetR		D0962_RS08205	906	301	HetR	-	-	Adonisia turfae CCMR0082	na	2304604	Scaffold	Cyanobacteriota	Cyanobacteriota incertae sedis	na	unclassified order	unclassified family	Adonisia	Adonisia turfae
WP_036020477.1	GCF_011009555.1	unplaced scaffold	NZ_QXHD01000003.1	413410	414315	-	heterocyst differentiation master regulator HetR	hetR		DXZ20_RS02470	906	301	HetR	-	-	Adonisia turfae CCMR0081	reference genome	2292702	Scaffold	Cyanobacteriota	Cyanobacteriota incertae sedis	na	unclassified order	unclassified family	Adonisia	Adonisia turfae
WP_167722114.1	GCF_011769525.1	chromosome	NZ_CP050440.1	3359570	3360469	+	heterocyst differentiation master regulator HetR	hetR		HCG51_RS13350	900	299	HetR	-	-	Tolypothrix sp. PCC 7910	na	2099387	Complete Genome	Cyanobacteriota	Cyanophyceae	na	Nostocales	Tolypothrichaceae	Tolypothrix	unclassified Tolypothrix
WP_168569868.1	GCF_012295525.1	chromosome	NZ_CP051167.1	3679659	3680561	+	heterocyst differentiation master regulator HetR	hetR		HCG48_RS14930	903	300	HetR	-	-	Oxynema aestuarii AP17	reference genome	2064643	Complete Genome	Cyanobacteriota	Cyanophyceae	Oscillatoriophycideae	Oscillatoriales	Oscillatoriaceae	Oxynema	Oxynema aestuarii
WP_168695038.1	GCF_012516395.1	chromosome	NZ_CP051206.1	800841	801740	-	heterocyst differentiation master regulator HetR	hetR		HGD76_RS04110	900	299	HetR	-	-	Dolichospermum flos-aquae CCAP 1403-13F	reference genome	315271	Complete Genome	Cyanobacteriota	Cyanophyceae	na	Nostocales	Aphanizomenonaceae	Dolichospermum	Dolichospermum flos-aquae
WP_048866876.1	GCF_012912135.1	unplaced scaffold	NZ_QMEB01000022.1	20259	21158	+	heterocyst differentiation master regulator HetR	hetR		DP116_RS04830	900	299	HetR	-	-	Brasilonema bromeliae SPC951	reference genome	385972	Scaffold	Cyanobacteriota	Cyanophyceae	na	Nostocales	Scytonemataceae	Brasilonema	Bromeliae group (in: Brasilonema)
WP_172358579.1	GCF_013177315.1	chromosome	NZ_CP053661.1	5368006	5368914	+	heterocyst differentiation master regulator HetR	hetR		HPC62_RS22300	909	302	HetR	-	-	Thermoleptolyngbya sichuanensis A183	reference genome	2737172	Complete Genome	Cyanobacteriota	Cyanophyceae	na	Oculatellales	Oculatellaceae	Thermoleptolyngbya	Thermoleptolyngbya sichuanensis
WP_172184509.1	GCF_013179805.1	unplaced scaffold	NZ_SRRZ01000001.1	120588	121493	+	heterocyst differentiation master regulator HetR	hetR		E5S67_RS00530	906	301	HetR	-	-	Microcoleus asticus IPMA8	reference genome	2563858	Scaffold	Cyanobacteriota	Cyanophyceae	Oscillatoriophycideae	Oscillatoriales	Microcoleaceae	Microcoleus	Microcoleus asticus
WP_174711204.1	GCF_013343235.1	chromosome	NZ_CP040094.1	4875922	4876821	+	heterocyst differentiation master regulator HetR	hetR		FBB35_RS20685	900	299	HetR	-	-	Nostoc sp. TCL240-02	na	2572090	Complete Genome	Cyanobacteriota	Cyanophyceae	na	Nostocales	Nostocaceae	Nostoc	unclassified Nostoc
WP_179065514.1	GCF_013393905.1	chromosome	NZ_CP040272.1	2965602	2966501	+	heterocyst differentiation master regulator HetR	hetR		FD723_RS11820	900	299	HetR	-	-	Nostoc sp. C052	na	2576902	Complete Genome	Cyanobacteriota	Cyanophyceae	na	Nostocales	Nostocaceae	Nostoc	unclassified Nostoc
WP_012408409.1	GCF_013393925.1	chromosome	NZ_CP040281.1	370901	371800	-	heterocyst differentiation master regulator HetR	hetR		FD724_RS01540	900	299	HetR	-	-	Nostoc sp. C057	na	2576903	Complete Genome	Cyanobacteriota	Cyanophyceae	na	Nostocales	Nostocaceae	Nostoc	unclassified Nostoc
WP_179048836.1	GCF_013393945.1	chromosome	NZ_CP040297.1	3454537	3455436	+	heterocyst differentiation master regulator HetR	hetR		FD725_RS14895	900	299	HetR	-	-	Nostoc sp. TCL26-01	na	2576904	Complete Genome	Cyanobacteriota	Cyanophyceae	na	Nostocales	Nostocaceae	Nostoc	unclassified Nostoc
WP_181929145.1	GCF_014023275.1	chromosome	NZ_CP054698.1	6343654	6344553	-	heterocyst differentiation master regulator HetR	hetR		HUN01_RS29495	900	299	HetR	-	-	Nostoc edaphicum CCNP1411	reference genome	1472755	Complete Genome	Cyanobacteriota	Cyanophyceae	na	Nostocales	Nostocaceae	Nostoc	Nostoc edaphicum
WP_187707200.1	GCF_014489415.1	chromosome	NZ_CP060822.1	1746071	1746970	+	heterocyst differentiation master regulator HetR	hetR		IAR63_RS07965	900	299	HetR	-	-	Cylindrospermopsis curvispora GIHE-G1	reference genome	2666332	Complete Genome	Cyanobacteriota	Cyanophyceae	na	Nostocales	Aphanizomenonaceae	Cylindrospermopsis	Cylindrospermopsis curvispora
WP_187758234.1	GCF_014489865.2	chromosome	NZ_CP091467.1	2110537	2111439	+	heterocyst differentiation master regulator HetR	hetR		H4N54_RS09775	903	300	HetR	-	-	Limnospira fusiformis KN01	na	2759955	Chromosome	Cyanobacteriota	Cyanophyceae	Oscillatoriophycideae	Oscillatoriales	Sirenicapillariaceae	Limnospira	Limnospira fusiformis
WP_190470389.1	GCF_014696265.1	unplaced scaffold	NZ_JACJPW010000078.1	10486	11385	+	heterocyst differentiation master regulator HetR	hetR		H6G03_RS25275	900	299	HetR	-	-	Aerosakkonema funiforme FACHB-1375	reference genome	2949571	Contig	Cyanobacteriota	Cyanophyceae	Oscillatoriophycideae	Aerosakkonematales	Aerosakkonemataceae	Aerosakkonema	Aerosakkonema funiforme
WP_096642223.1	GCF_014696435.1	unplaced scaffold	NZ_JACJQG010000046.1	74530	75429	-	heterocyst differentiation master regulator HetR	hetR		H6G08_RS23740	900	299	HetR	-	-	Calothrix anomala FACHB-343	reference genome	2692894	Contig	Cyanobacteriota	Cyanophyceae	na	Nostocales	Calotrichaceae	Calothrix	Calothrix anomala
WP_096642223.1	GCF_014696555.1	unplaced scaffold	NZ_JACJQH010000030.1	1038	1937	+	heterocyst differentiation master regulator HetR	hetR		H6G24_RS19040	900	299	HetR	-	-	Calothrix parietina FACHB-288	reference genome	2692896	Contig	Cyanobacteriota	Cyanophyceae	na	Nostocales	Calotrichaceae	Calothrix	Calothrix parietina
WP_010996495.1	GCF_014696625.1	unplaced scaffold	NZ_JACJQL010000001.1	128277	129176	-	heterocyst differentiation master regulator HetR	hetR		H6G14_RS00510	900	299	HetR	-	-	Nostoc parmelioides FACHB-3921	reference genome	2692909	Contig	Cyanobacteriota	Cyanophyceae	na	Nostocales	Nostocaceae	Nostoc	Nostoc parmelioides
WP_190556134.1	GCF_014696825.1	unplaced scaffold	NZ_JACJQU010000001.1	205746	206645	-	heterocyst differentiation master regulator HetR	hetR		H6G06_RS00800	900	299	HetR	-	-	Anabaena sphaerica FACHB-251	reference genome	2692883	Contig	Cyanobacteriota	Cyanophyceae	na	Nostocales	Nostocaceae	Anabaena	Anabaena sphaerica
WP_190408099.1	GCF_014697105.1	unplaced scaffold	NZ_JACJRF010000028.1	4142	5041	+	heterocyst differentiation master regulator HetR	hetR		H6G18_RS16045	900	299	HetR	-	-	Anabaena subtropica FACHB-260	reference genome	2692884	Contig	Cyanobacteriota	Cyanophyceae	na	Nostocales	Nostocaceae	Anabaena	Anabaena subtropica
WP_190465724.1	GCF_014697625.1	unplaced scaffold	NZ_JACJSG010000001.1	226812	227711	-	heterocyst differentiation master regulator HetR	hetR		H6G83_RS01015	900	299	HetR	-	-	Anabaena azotica FACHB-119	reference genome	947527	Contig	Cyanobacteriota	Cyanophyceae	na	Nostocales	Nostocaceae	Anabaena	Anabaena azotica
WP_127052682.1	GCF_014698305.1	unplaced scaffold	NZ_JACJST010000003.1	128834	129733	-	heterocyst differentiation master regulator HetR	hetR		H6G59_RS05040	900	299	HetR	-	-	Anabaena lutea FACHB-196	reference genome	2692881	Contig	Cyanobacteriota	Cyanophyceae	na	Nostocales	Nostocaceae	Anabaena	Anabaena lutea
WP_190967325.1	GCF_014698475.1	unplaced scaffold	NZ_JACJTB010000007.1	148250	149149	-	heterocyst differentiation master regulator HetR	hetR		H6G74_RS08950	900	299	HetR	-	-	Nostoc spongiaeforme FACHB-130	reference genome	1357510	Contig	Cyanobacteriota	Cyanophyceae	na	Nostocales	Nostocaceae	Nostoc	Nostoc spongiaeforme
WP_069071266.1	GCF_014698505.1	unplaced scaffold	NZ_JACJTD010000011.1	7637	8536	-	heterocyst differentiation master regulator HetR	hetR		H6G92_RS11500	900	299	HetR	-	-	Nostoc foliaceum FACHB-393	reference genome	2692915	Contig	Cyanobacteriota	Cyanophyceae	na	Nostocales	Nostocaceae	Nostoc	Nostoc foliaceum
WP_054466188.1	GCF_014698535.1	unplaced scaffold	NZ_JACJTF010000040.1	57469	58374	-	heterocyst differentiation master regulator HetR	hetR		H6G82_RS21495	906	301	HetR	-	-	Planktothricoides raciborskii FACHB-1261	reference genome	2949621	Contig	Cyanobacteriota	Cyanophyceae	Oscillatoriophycideae	Oscillatoriales	Oscillatoriaceae	Planktothricoides	Planktothricoides raciborskii
WP_127052682.1	GCF_014698735.1	unplaced scaffold	NZ_JACJTQ010000023.1	49283	50182	+	heterocyst differentiation master regulator HetR	hetR		H6G68_RS15640	900	299	HetR	-	-	Anabaena catenula FACHB-362	reference genome	2692877	Contig	Cyanobacteriota	Cyanophyceae	na	Nostocales	Nostocaceae	Anabaena	Anabaena catenula
WP_190387405.1	GCF_014698755.1	unplaced scaffold	NZ_JACJTO010000034.1	12355	13254	-	heterocyst differentiation master regulator HetR	hetR	78219344	H6G44_RS15255	900	299	HetR	-	-	Aphanizomenon flos-aquae FACHB-1287	reference genome	2692891	Contig	Cyanobacteriota	Cyanophyceae	na	Nostocales	Aphanizomenonaceae	Aphanizomenon	Aphanizomenon flos-aquae
WP_096534886.1	GCF_014698835.1	unplaced scaffold	NZ_JACJTU010000035.1	25527	26426	-	heterocyst differentiation master regulator HetR	hetR		H6H03_RS27415	900	299	HetR	-	-	Nostoc paludosum FACHB-159	reference genome	2692908	Contig	Cyanobacteriota	Cyanophyceae	na	Nostocales	Nostocaceae	Nostoc	Nostoc paludosum
WP_190828346.1	GCF_014698965.1	unplaced scaffold	NZ_JACXAE010000048.1	139852	140751	+	heterocyst differentiation master regulator HetR	hetR		ICL16_RS13380	900	299	HetR	-	-	Iningainema tapete BLCC-T55	reference genome	2748662	Scaffold	Cyanobacteriota	Cyanophyceae	na	Nostocales	Scytonemataceae	Iningainema	Iningainema tapete
WP_191760843.1	GCF_014831675.1	unplaced scaffold	NZ_VJXY01000044.1	62180	63079	+	heterocyst differentiation master regulator HetR	hetR		FNW02_RS28560	900	299	HetR	-	-	Komarekiella delphini-convector SJRDD-AB1	reference genome	2593771	Scaffold	Cyanobacteriota	Cyanophyceae	na	Nostocales	Nostocaceae	Komarekiella	Komarekiella delphini-convector
WP_190876984.1	GCF_015207005.2	unplaced scaffold	NZ_JADEXS020000001.1	4557423	4558322	-	heterocyst differentiation master regulator HetR	hetR		IQ276_RS19520	900	299	HetR	-	-	Desmonostoc muscorum LEGE 12446	reference genome	1828758	Contig	Cyanobacteriota	Cyanophyceae	na	Nostocales	Nostocaceae	Desmonostoc	Desmonostoc muscorum
WP_264325511.1	GCF_015207035.1	unplaced scaffold	NZ_JADEXQ010000041.1	22947	23846	-	heterocyst differentiation master regulator HetR	hetR		IQ266_RS13225	900	299	HetR	-	-	Romeriopsis navalis LEGE 11480	reference genome	2777977	Contig	Cyanobacteriota	Cyanophyceae	na	Leptolyngbyales	Leptolyngbyaceae	Romeriopsis	Romeriopsis navalis
WP_322745081.1	GCF_015207065.1	unplaced scaffold	NZ_JADEXP010000548.1	1601	2530	-	heterocyst differentiation master regulator HetR	hetR		IQ260_RS29735	930	309	HetR	-	-	Leptolyngbya cf. ectocarpi LEGE 11479	reference genome	1828722	Contig	Cyanobacteriota	Cyanophyceae	na	Leptolyngbyales	Leptolyngbyaceae	Leptolyngbya	Leptolyngbya ectocarpi
WP_264321324.1	GCF_015207075.1	unplaced scaffold	NZ_JADEXN010000150.1	56	970	+	heterocyst differentiation master regulator HetR	hetR		IQ235_RS09955	915	304	HetR	-	-	Zarconia navalis LEGE 11467	reference genome	1828826	Contig	Cyanobacteriota	Cyanophyceae	Oscillatoriophycideae	Oscillatoriales	Oscillatoriales incertae sedis	Zarconia	Zarconia navalis
WP_193908470.1	GCF_015207255.1	unplaced scaffold	NZ_JADEXG010000034.1	45113	45994	+	heterocyst differentiation control protein	hetR		IQ241_RS14690	882	293	HetR	-	-	Vasconcelosia minhoensis LEGE 07310	reference genome	915328	Contig	Cyanobacteriota	Cyanophyceae	na	Nodosilineales	Cymatolegaceae	Vasconcelosia	Vasconcelosia minhoensis
WP_194028525.1	GCF_015207425.1	unplaced scaffold	NZ_JADEWZ010000006.1	186108	187010	+	heterocyst differentiation master regulator HetR	hetR		IQ249_RS05960	903	300	HetR	-	-	Lusitaniella coriacea LEGE 07157	reference genome	945747	Contig	Cyanobacteriota	Cyanophyceae	na	Spirulinales	Lusitaniellaceae	Lusitaniella	Lusitaniella coriacea
WP_072720060.1	GCF_015207485.1	unplaced scaffold	NZ_JADEWU010000045.1	13337	14239	+	heterocyst differentiation master regulator HetR	hetR		IQ236_RS17635	903	300	HetR	-	-	Planktothrix mougeotii LEGE 06226	reference genome	1828728	Contig	Cyanobacteriota	Cyanophyceae	Oscillatoriophycideae	Oscillatoriales	Microcoleaceae	Planktothrix	Planktothrix mougeotii
WP_096567272.1	GCF_015207835.1	unplaced scaffold	NZ_JADEWB010000034.1	28410	29309	+	heterocyst differentiation master regulator HetR	hetR		IQ227_RS08775	900	299	HetR	-	-	Sphaerospermopsis aphanizomenoides LEGE 00250	reference genome	2777972	Contig	Cyanobacteriota	Cyanophyceae	na	Nostocales	Aphanizomenonaceae	Sphaerospermopsis	Sphaerospermopsis aphanizomenoides
WP_200987488.1	GCF_015245355.1	chromosome	NZ_CP063311.1	3242834	3243733	-	heterocyst differentiation master regulator HetR	hetR		IM676_RS14155	900	299	HetR	-	-	Anabaenopsis elenkinii CCIBt3563	reference genome	2779889	Chromosome	Cyanobacteriota	Cyanophyceae	na	Nostocales	Nodulariaceae	Anabaenopsis	Anabaenopsis elenkinii
WP_214434129.1	GCF_016056275.1	unplaced scaffold	NZ_JAECZA010000128.1	1619	2518	-	heterocyst differentiation master regulator HetR	hetR		I8752_RS20445	900	299	HetR	-	-	Dendronalium phyllosphericum CENA369	reference genome	1725256	Scaffold	Cyanobacteriota	Cyanophyceae	na	Nostocales	Nostocaceae	Dendronalium	Dendronalium phyllosphericum
WP_214441128.1	GCF_016056295.1	unplaced scaffold	NZ_JAECZB010000084.1	14682	15581	+	heterocyst differentiation master regulator HetR	hetR		I8751_RS21435	900	299	HetR	-	-	Atlanticothrix silvestris CENA357	reference genome	1725252	Scaffold	Cyanobacteriota	Cyanophyceae	na	Nostocales	Nodulariaceae	Atlanticothrix	Atlanticothrix silvestris
WP_096557264.1	GCF_016056305.1	unplaced scaffold	NZ_JAECZC010000033.1	54797	55696	-	heterocyst differentiation master regulator HetR	hetR		I8748_RS17805	900	299	HetR	-	-	Amazonocrinis nigriterrae CENA67	reference genome	2794033	Scaffold	Cyanobacteriota	Cyanophyceae	na	Nostocales	Nostocaceae	Amazonocrinis	Amazonocrinis nigriterrae
WP_198804781.1	GCF_016403105.1	chromosome	NZ_CP046155.1	2363732	2364664	-	heterocyst differentiation control protein	hetR		GFS31_RS10480	933	310	HetR	-	-	Leptolyngbya sp. BL0902	na	1115757	Complete Genome	Cyanobacteriota	Cyanophyceae	na	Leptolyngbyales	Leptolyngbyaceae	Leptolyngbya	unclassified Leptolyngbya
WP_198805657.1	GCF_016403105.1	chromosome	NZ_CP046155.1	3455568	3456506	+	heterocyst differentiation master regulator HetR	hetR		GFS31_RS15305	939	312	HetR	-	-	Leptolyngbya sp. BL0902	na	1115757	Complete Genome	Cyanobacteriota	Cyanophyceae	na	Leptolyngbyales	Leptolyngbyaceae	Leptolyngbya	unclassified Leptolyngbya
WP_198806875.1	GCF_016403105.1	chromosome	NZ_CP046155.1	755106	756032	-	heterocyst differentiation control protein	hetR		GFS31_RS03420	927	308	HetR	-	-	Leptolyngbya sp. BL0902	na	1115757	Complete Genome	Cyanobacteriota	Cyanophyceae	na	Leptolyngbyales	Leptolyngbyaceae	Leptolyngbya	unclassified Leptolyngbya
WP_199248562.1	GCF_016446395.1	chromosome	NZ_CP051168.1	1137630	1138532	-	heterocyst differentiation master regulator HetR	hetR		HEQ85_RS04985	903	300	HetR	-	-	Phormidium sp. ETS-05	na	222819	Complete Genome	Cyanobacteriota	Cyanophyceae	Oscillatoriophycideae	Oscillatoriales	Oscillatoriaceae	Phormidium	Phormidium sp.
WP_172358579.1	GCF_016919485.1	chromosome	NZ_CP070366.1	1886753	1887661	-	heterocyst differentiation master regulator HetR	hetR		JTM80_RS07910	909	302	HetR	-	-	Thermoleptolyngbya sp. PKUAC-SCTB121	na	2811482	Complete Genome	Cyanobacteriota	Cyanophyceae	na	Oculatellales	Oculatellaceae	Thermoleptolyngbya	unclassified Thermoleptolyngbya
WP_096557264.1	GCF_017164015.1	chromosome	NZ_CP071065.1	293434	294333	+	heterocyst differentiation master regulator HetR	hetR		JYQ62_RS01305	900	299	HetR	-	-	Nostoc sp. UHCC 0702	na	704553	Complete Genome	Cyanobacteriota	Cyanophyceae	na	Nostocales	Nostocaceae	Nostoc	unclassified Nostoc
WP_207088116.1	GCF_017313335.1	unplaced scaffold	NZ_JAFLQW010000289.1	9411	10313	-	heterocyst differentiation master regulator HetR	hetR		J0895_RS10880	903	300	HetR	-	-	Phormidium pseudopriestleyi FRX01	reference genome	1759528	Contig	Cyanobacteriota	Cyanophyceae	Oscillatoriophycideae	Oscillatoriales	Oscillatoriaceae	Phormidium	Phormidium pseudopriestleyi
WP_310834235.1	GCF_017591595.2	unplaced scaffold	NZ_JAALHA020000020.1	136962	137861	-	heterocyst differentiation master regulator HetR	hetR		G7B40_RS30400	900	299	HetR	-	-	Aetokthonos hydrillicola Thurmond2011	reference genome	2712845	Scaffold	Cyanobacteriota	Cyanophyceae	na	Nostocales	Hapalosiphonaceae	Aetokthonos	Aetokthonos hydrillicola
WP_211628404.1	GCF_018128485.1	chromosome	NZ_CP070897.1	3369338	3370237	+	heterocyst differentiation master regulator HetR	hetR		JVX88_RS16750	900	299	HetR	-	-	Leptolyngbya sp. 7M	na	2812896	Chromosome	Cyanobacteriota	Cyanophyceae	na	Leptolyngbyales	Leptolyngbyaceae	Leptolyngbya	unclassified Leptolyngbya
WP_317134621.1	GCF_018128485.1	chromosome	NZ_CP070897.1	2299294	2300349	+	heterocyst differentiation control protein	hetR		JVX88_RS10970	1056	351	HetR	-	-	Leptolyngbya sp. 7M	na	2812896	Chromosome	Cyanobacteriota	Cyanophyceae	na	Leptolyngbyales	Leptolyngbyaceae	Leptolyngbya	unclassified Leptolyngbya
WP_006278849.1	GCF_018139025.1	chromosome	NZ_CP073250.1	613694	614593	-	heterocyst differentiation master regulator HetR	hetR		J9B92_RS02800	900	299	HetR	-	-	Cylindrospermopsis raciborskii N8	na	1524929	Complete Genome	Cyanobacteriota	Cyanophyceae	na	Nostocales	Aphanizomenonaceae	Cylindrospermopsis	Cylindrospermopsis raciborskii
WP_148763494.1	GCF_018447705.1	chromosome	NZ_JACGCP010000001.1	3451053	3451952	+	heterocyst differentiation master regulator HetR	hetR		HEQ24_RS15570	900	299	HetR	-	-	Dolichospermum sp. BR01	na	612507	Chromosome	Cyanobacteriota	Cyanophyceae	na	Nostocales	Aphanizomenonaceae	Dolichospermum	unclassified Dolichospermum
WP_148763494.1	GCF_018447755.1	chromosome	NZ_JACGCQ010000001.1	166561	167460	+	heterocyst differentiation master regulator HetR	hetR		HEQ30_RS00840	900	299	HetR	-	-	Dolichospermum sp. OL01	na	612507	Chromosome	Cyanobacteriota	Cyanophyceae	na	Nostocales	Aphanizomenonaceae	Dolichospermum	unclassified Dolichospermum
WP_148763494.1	GCF_018447775.1	chromosome	NZ_JACGCS010000001.1	4144269	4145168	+	heterocyst differentiation master regulator HetR	hetR		HEQ33_RS19195	900	299	HetR	-	-	Dolichospermum sp. WA123	na	612507	Chromosome	Cyanobacteriota	Cyanophyceae	na	Nostocales	Aphanizomenonaceae	Dolichospermum	unclassified Dolichospermum
WP_215616580.1	GCF_018739865.1	unplaced scaffold	NZ_JADOER010000002.1	6254	7162	+	heterocyst differentiation master regulator HetR	hetR		IXB28_RS00455	909	302	HetR	-	-	Leptothoe kymatousa TAU-MAC 1615	reference genome	2364775	Scaffold	Cyanobacteriota	Cyanophyceae	na	Nodosilineales	Cymatolegaceae	Leptothoe	Leptothoe kymatousa
WP_215608485.1	GCF_018739885.1	unplaced scaffold	NZ_JADOES010000011.1	28385	29293	-	heterocyst differentiation master regulator HetR	hetR		IXB50_RS07785	909	302	HetR	-	-	Leptothoe spongobia TAU-MAC 1115	reference genome	1967444	Scaffold	Cyanobacteriota	Cyanophyceae	na	Nodosilineales	Cymatolegaceae	Leptothoe	Leptothoe spongobia
WP_190601291.1	GCF_019056575.1	chromosome	NZ_CP021056.1	3326684	3327583	-	heterocyst differentiation master regulator HetR	hetR		B6N60_RS14050	900	299	HetR	-	-	Richelia sinica FACHB-800	reference genome	1357546	Complete Genome	Cyanobacteriota	Cyanophyceae	na	Nostocales	Nostocaceae	Richelia	Richelia sinica
WP_220609609.1	GCF_019598945.1	chromosome	NZ_CP080598.1	4919078	4919977	+	heterocyst differentiation master regulator HetR	hetR		K2F26_RS22805	900	299	HetR	-	-	Sphaerospermopsis torques-reginae ITEP-024	reference genome	984208	Chromosome	Cyanobacteriota	Cyanophyceae	na	Nostocales	Aphanizomenonaceae	Sphaerospermopsis	Sphaerospermopsis torques-reginae
WP_223049558.1	GCF_019891175.1	chromosome	NZ_CP072600.1	1884136	1885038	-	heterocyst differentiation master regulator HetR	hetR		J5X98_RS08215	903	300	HetR	-	-	Leptothermofonsia sichuanensis E412	reference genome	2016068	Complete Genome	Cyanobacteriota	Cyanophyceae	na	Leptolyngbyales	Leptolyngbyaceae	Leptothermofonsia	Leptothermofonsia sichuanensis
WP_224091396.1	GCF_019976755.1	chromosome	NZ_AP023441.1	984694	985593	+	heterocyst differentiation master regulator HetR	hetR		NSMS1_RS04250	900	299	HetR	-	-	Nostoc sp. MS1	na	2764711	Complete Genome	Cyanobacteriota	Cyanophyceae	na	Nostocales	Nostocaceae	Nostoc	unclassified Nostoc
WP_223982335.1	GCF_019977735.1	chromosome	NZ_AP025018.1	1004489	1005388	+	heterocyst differentiation master regulator HetR	hetR		CAL7716_RS04705	900	299	HetR	-	-	Calothrix sp. PCC 7716	na	756644	Complete Genome	Cyanobacteriota	Cyanophyceae	na	Nostocales	Calotrichaceae	Calothrix	unclassified Calothrix
WP_224340668.1	GCF_020091585.1	chromosome	NZ_CP083582.1	4921359	4922261	+	heterocyst differentiation master regulator HetR	hetR		K9N68_RS23070	903	300	HetR	-	-	Kovacikia minuta CCNUW1	reference genome	2653194	Complete Genome	Cyanobacteriota	Cyanophyceae	na	Leptolyngbyales	Leptolyngbyaceae	Kovacikia	Kovacikia minuta
WP_224410934.1	GCF_020144665.1	unplaced scaffold	NZ_JAAHBQ010000037.1	8910	9809	+	heterocyst differentiation master regulator HetR	hetR		G3T18_RS12510	900	299	HetR	-	-	Oscillatoria salina IIICB1	reference genome	2708302	Contig	Cyanobacteriota	Cyanophyceae	Oscillatoriophycideae	Oscillatoriales	Oscillatoriaceae	Oscillatoria	Oscillatoria salina
WP_226589556.1	GCF_020521235.1	unplaced scaffold	NZ_BLAY01000157.1	210	1109	-	heterocyst differentiation master regulator HetR	hetR		MiSe_RS36370	900	299	HetR	-	-	Microseira wollei NIES-4236	reference genome	2530354	Contig	Cyanobacteriota	Cyanophyceae	Oscillatoriophycideae	Aerosakkonematales	Aerosakkonemataceae	Microseira	Microseira wollei
WP_229484880.1	GCF_020829495.1	unplaced scaffold	NZ_JAIVFQ010000014.1	74457	75356	+	heterocyst differentiation master regulator HetR	hetR		LC586_RS12425	900	299	HetR	-	-	Nostoc favosum CHAB5714	reference genome	2780399	Scaffold	Cyanobacteriota	Cyanophyceae	na	Nostocales	Nostocaceae	Nostoc	Nostoc favosum
WP_229484880.1	GCF_020829645.1	unplaced scaffold	NZ_JAIVFS010000059.1	3527	4426	-	heterocyst differentiation master regulator HetR	hetR		LC653_RS28495	900	299	HetR	-	-	Nostoc mirabile CHAB5784	reference genome	2780401	Scaffold	Cyanobacteriota	Cyanophyceae	na	Nostocales	Nostocaceae	Nostoc	Nostoc mirabile
WP_233746351.1	GCF_021379005.1	chromosome	NZ_CP075171.1	592983	593885	-	heterocyst differentiation master regulator HetR	hetR		KIK02_RS02925	903	300	HetR	-	-	Leptodesmis sichuanensis A121	reference genome	2835870	Complete Genome	Cyanobacteriota	Cyanophyceae	na	Leptolyngbyales	Leptolyngbyaceae	Leptodesmis	Leptodesmis sichuanensis
WP_006278849.1	GCF_021650815.1	chromosome	NZ_CP091284.1	111704	112603	-	heterocyst differentiation master regulator HetR	hetR		L3I90_RS00525	900	299	HetR	-	-	Cylindrospermopsis raciborskii KLL07	na	683357	Complete Genome	Cyanobacteriota	Cyanophyceae	na	Nostocales	Aphanizomenonaceae	Cylindrospermopsis	Cylindrospermopsis raciborskii
WP_237990761.1	GCF_022063185.1	chromosome	NZ_CP091913.1	6277341	6278240	-	heterocyst differentiation master regulator HetR	hetR		L6494_RS26595	900	299	HetR	-	-	Nostoc sp. UHCC 0870	na	2914041	Complete Genome	Cyanobacteriota	Cyanophyceae	na	Nostocales	Nostocaceae	Nostoc	unclassified Nostoc
WP_017288360.1	GCF_022372495.1	chromosome	NZ_CP092419.1	3746281	3747180	-	heterocyst differentiation master regulator HetR	hetR		MCP04_RS17975	900	299	HetR	-	-	Leptolyngbya boryana IU 594	na	462680	Complete Genome	Cyanobacteriota	Cyanophyceae	na	Leptolyngbyales	Leptolyngbyaceae	Leptolyngbya	Leptolyngbya boryana
WP_239727284.1	GCF_022376295.1	chromosome	NZ_CP060140.1	3321956	3322855	-	heterocyst differentiation master regulator HetR	hetR		BDGGKGIB_RS13750	900	299	HetR	-	-	Nodularia sphaerocarpa UHCC 0038	reference genome	2761619	Complete Genome	Cyanobacteriota	Cyanophyceae	na	Nostocales	Nodulariaceae	Nodularia	Nodularia sphaerocarpa
WP_242725488.1	GCF_022701255.1	chromosome	NZ_CP031705.1	2770591	2771496	-	heterocyst differentiation master regulator HetR	hetR		D0A37_RS12060	906	301	HetR	-	-	Microcoleus vaginatus HSN003	na	486194	Complete Genome	Cyanobacteriota	Cyanophyceae	Oscillatoriophycideae	Oscillatoriales	Microcoleaceae	Microcoleus	Microcoleus vaginatus
WP_158307959.1	GCF_022701275.1	chromosome	NZ_CP031740.1	5356831	5357736	-	heterocyst differentiation master regulator HetR	hetR		D0A34_RS21705	906	301	HetR	-	-	Microcoleus vaginatus PCC 9802	na	486193	Complete Genome	Cyanobacteriota	Cyanophyceae	Oscillatoriophycideae	Oscillatoriales	Microcoleaceae	Microcoleus	Microcoleus vaginatus
WP_249070798.1	GCF_023333585.1	unplaced scaffold	NZ_JAIQZN010000105.1	12524	13423	-	heterocyst differentiation master regulator HetR	hetR		LAY57_RS29755	900	299	HetR	-	-	Argonema antarcticum A004/B2	reference genome	2875782	Scaffold	Cyanobacteriota	Cyanophyceae	Oscillatoriophycideae	Oscillatoriales	Oscillatoriaceae	Argonema	Argonema antarcticum
WP_249098533.1	GCF_023333595.1	unplaced scaffold	NZ_JAIQZM010000011.1	67225	68124	+	heterocyst differentiation master regulator HetR	hetR		LAY41_RS13905	900	299	HetR	-	-	Argonema galeatum A003/A1	reference genome	2875781	Scaffold	Cyanobacteriota	Cyanophyceae	Oscillatoriophycideae	Oscillatoriales	Oscillatoriaceae	Argonema	Argonema galeatum
WP_190942042.1	GCF_023734775.1	chromosome	NZ_AP025732.1	2206238	2207137	-	heterocyst differentiation master regulator HetR	hetR		ANSO36C_RS09710	900	299	HetR	-	-	Nostoc cf. commune SO-36	na	449208	Complete Genome	Cyanobacteriota	Cyanophyceae	na	Nostocales	Nostocaceae	Nostoc	Nostoc commune
WP_252663608.1	GCF_023983615.1	chromosome	NZ_CP098611.1	566338	567249	-	heterocyst differentiation master regulator HetR	hetR		NEA10_RS02355	912	303	HetR	-	-	Phormidium yuhuli AB48	reference genome	2940671	Complete Genome	Cyanobacteriota	Cyanophyceae	Oscillatoriophycideae	Oscillatoriales	Oscillatoriaceae	Phormidium	Phormidium yuhuli
WP_254010968.1	GCF_024178385.1	unplaced scaffold	NZ_JAMZMM010000042.1	13823	14722	-	heterocyst differentiation master regulator HetR	hetR		NJ959_RS06650	900	299	HetR	-	-	Limnofasciculus baicalensis BBK-W-15	reference genome	2699891	Scaffold	Cyanobacteriota	Cyanophyceae	na	Coleofasciculales	Coleofasciculaceae	Limnofasciculus	Limnofasciculus baicalensis
WP_027401391.1	GCF_024584745.1	chromosome	NZ_CP099464.1	5432418	5433317	-	heterocyst differentiation master regulator HetR	hetR		NG743_RS24705	900	299	HetR	-	-	Dolichospermum heterosporum TAC447	reference genome	747523	Complete Genome	Cyanobacteriota	Cyanophyceae	na	Nostocales	Aphanizomenonaceae	Dolichospermum	Dolichospermum heterosporum
WP_008051392.1	GCF_025200965.1	chromosome	NZ_CP019998.1	3005837	3006739	+	heterocyst differentiation master regulator HetR	hetR		APLC1_RS14615	903	300	HetR	-	-	Arthrospira platensis C1 GCF2	na	358638	Complete Genome	Cyanobacteriota	Cyanophyceae	Oscillatoriophycideae	Oscillatoriales	Microcoleaceae	Arthrospira	Arthrospira platensis
WP_045868309.1	GCF_025677855.1	chromosome	NZ_CP064879.1	5815829	5816728	-	heterocyst differentiation master regulator HetR	hetR		HG267_RS23960	900	299	HetR	-	-	Tolypothrix sp. PCC 7601	na	1188	Complete Genome	Cyanobacteriota	Cyanophyceae	na	Nostocales	Tolypothrichaceae	Tolypothrix	unclassified Tolypothrix
WP_263745330.1	GCF_025753815.1	unplaced scaffold	NZ_JAOWRF010000151.1	5327	6226	+	heterocyst differentiation master regulator HetR	hetR		OGM63_RS09825	900	299	HetR	-	-	Plectonema radiosum NIES-515	reference genome	2986073	Scaffold	Cyanobacteriota	Cyanophyceae	Oscillatoriophycideae	Oscillatoriales	Microcoleaceae	Plectonema	Plectonema radiosum
WP_045868309.1	GCF_025860405.1	chromosome	NZ_CP063785.1	7778066	7778965	+	heterocyst differentiation master regulator HetR	hetR		HGR01_RS31535	900	299	HetR	-	-	Tolypothrix sp. PCC 7712	na	2596898	Complete Genome	Cyanobacteriota	Cyanophyceae	na	Nostocales	Tolypothrichaceae	Tolypothrix	unclassified Tolypothrix
WP_265901713.1	GCF_026240635.1	chromosome	NZ_CP110848.1	4045195	4046094	-	heterocyst differentiation master regulator HetR	hetR		OOK60_RS17200	900	299	HetR	-	-	Trichothermofontia sichuanensis B231	reference genome	2016064	Complete Genome	Cyanobacteriota	Cyanophyceae	na	Leptolyngbyales	Trichocoleusaceae	Trichothermofontia	Trichothermofontia sichuanensis
WP_268608829.1	GCF_026802175.1	chromosome	NZ_CP113797.1	4317501	4318400	+	heterocyst differentiation master regulator HetR	hetR		OXH18_RS18670	900	299	HetR	-	-	Thermocoleostomius sinensis A174	reference genome	2016057	Complete Genome	Cyanobacteriota	Cyanophyceae	na	Oculatellales	Oculatellaceae	Thermocoleostomius	Thermocoleostomius sinensis
WP_096567272.1	GCF_028329225.1	unplaced scaffold	NZ_JAQMTI010000281.1	1861	2760	+	heterocyst differentiation master regulator HetR	hetR		PN497_RS22495	900	299	HetR	-	-	Sphaerospermopsis kisseleviana CS-549	reference genome	3021783	Contig	Cyanobacteriota	Cyanophyceae	na	Nostocales	Aphanizomenonaceae	Sphaerospermopsis	Sphaerospermopsis kisseleviana
WP_148763494.1	GCF_028330815.1	unplaced scaffold	NZ_JAQMTJ010000221.1	435	1334	+	heterocyst differentiation master regulator HetR	hetR		PN450_RS14630	900	299	HetR	-	-	Dolichospermum lemmermannii CS-548	reference genome	3021789	Contig	Cyanobacteriota	Cyanophyceae	na	Nostocales	Aphanizomenonaceae	Dolichospermum	Dolichospermum lemmermannii
WP_026103653.1	GCF_028330895.1	unplaced scaffold	NZ_JAQMUA010000328.1	10421	11323	+	heterocyst differentiation master regulator HetR	hetR		PN499_RS19190	903	300	HetR	-	-	Kamptonema animale CS-326	reference genome	3021788	Contig	Cyanobacteriota	Cyanophyceae	Oscillatoriophycideae	Oscillatoriales	Microcoleaceae	Kamptonema	Kamptonema animale
WP_271939052.1	GCF_028330985.1	unplaced scaffold	NZ_JAQMUE010000057.1	3542	4459	-	heterocyst differentiation master regulator HetR	hetR		PN466_RS09520	918	305	HetR	-	-	Roseofilum reptotaenium CS-1145	reference genome	3021782	Contig	Cyanobacteriota	Cyanophyceae	na	Desertifilales	Desertifilaceae	Roseofilum	Roseofilum reptotaenium
WP_271734578.1	GCF_028331025.1	unplaced scaffold	NZ_JAQMUH010000185.1	65660	66559	-	heterocyst differentiation master regulator HetR	hetR		PN457_RS16470	900	299	HetR	-	-	Anabaenopsis arnoldii	reference genome	2152938	Contig	Cyanobacteriota	Cyanophyceae	na	Nostocales	Nodulariaceae	Anabaenopsis	Anabaenopsis arnoldii
WP_273765150.1	GCF_028623165.1	chromosome	NZ_CP117768.1	5991713	5992612	-	heterocyst differentiation master regulator HetR	hetR		PQG02_RS27285	900	299	HetR	-	-	Nostoc sp. UHCC 0926	na	3025190	Complete Genome	Cyanobacteriota	Cyanophyceae	na	Nostocales	Nostocaceae	Nostoc	unclassified Nostoc
WP_281481202.1	GCF_029953635.1	chromosome	NZ_CP124543.1	4294151	4295050	-	heterocyst differentiation master regulator HetR	hetR		QI031_RS18920	900	299	HetR	-	-	Halotia branconii CENA392	reference genome	1539056	Complete Genome	Cyanobacteriota	Cyanophyceae	na	Nostocales	Nodulariaceae	Halotia	Halotia branconii
WP_283761507.1	GCF_030068445.1	unplaced scaffold	NZ_JAQPOK010000036.1	101783	102700	+	heterocyst differentiation master regulator HetR	hetR		PJF56_RS04795	918	305	HetR	-	-	Roseofilum halophilum BLCC-M91	reference genome	3022259	Contig	Cyanobacteriota	Cyanophyceae	na	Desertifilales	Desertifilaceae	Roseofilum	Roseofilum halophilum
WP_283759166.1	GCF_030068455.1	unplaced scaffold	NZ_JAQOSQ010000015.1	113903	114820	+	heterocyst differentiation master regulator HetR	hetR		PMH09_RS15055	918	305	HetR	-	-	Roseofilum casamattae BLCC-M143	reference genome	3022442	Contig	Cyanobacteriota	Cyanophyceae	na	Desertifilales	Desertifilaceae	Roseofilum	Roseofilum casamattae
WP_283754080.1	GCF_030068475.1	unplaced scaffold	NZ_JAQOSP010000087.1	14838	15755	-	heterocyst differentiation master regulator HetR	hetR		PMG71_RS12780	918	305	HetR	-	-	Roseofilum acuticapitatum BLCC-M154	reference genome	3022444	Contig	Cyanobacteriota	Cyanophyceae	na	Desertifilales	Desertifilaceae	Roseofilum	Roseofilum acuticapitatum
WP_283768490.1	GCF_030068505.1	unplaced scaffold	NZ_JAQOSO010000101.1	16070	16987	+	heterocyst differentiation master regulator HetR	hetR		PMG25_RS19105	918	305	HetR	-	-	Roseofilum capinflatum BLCC-M114	reference genome	3022440	Scaffold	Cyanobacteriota	Cyanophyceae	na	Desertifilales	Desertifilaceae	Roseofilum	Roseofilum capinflatum
WP_346289331.1	GCF_030405905.1	unplaced scaffold	NZ_JASATW010000001.1	237246	238154	-	heterocyst differentiation master regulator HetR	hetR		QJQ48_RS01120	909	302	HetR	-	-	Sphaerothrix gracilis Ecp01	reference genome	2987717	Scaffold	Cyanobacteriota	Cyanophyceae	na	Nodosilineales	Nodosilineaceae	Sphaerothrix	Sphaerothrix gracilis
WP_346289805.1	GCF_030405905.1	unplaced scaffold	NZ_JASATW010000002.1	16836	17747	+	heterocyst differentiation control protein	hetR		QJQ48_RS01855	912	303	HetR	-	-	Sphaerothrix gracilis Ecp01	reference genome	2987717	Scaffold	Cyanobacteriota	Cyanophyceae	na	Nodosilineales	Nodosilineaceae	Sphaerothrix	Sphaerothrix gracilis
WP_290227996.1	GCF_030409055.1	chromosome	NZ_CP116619.1	2223287	2224201	-	heterocyst differentiation master regulator HetR	hetR		PH595_RS10135	915	304	HetR	-	-	Trichocoleus desertorum NBK24	reference genome	3023083	Chromosome	Cyanobacteriota	Cyanophyceae	na	Leptolyngbyales	Trichocoleusaceae	Trichocoleus	Trichocoleus desertorum
WP_016871868.1	GCF_032393985.1	chromosome	NZ_CP135918.1	4979560	4980459	-	heterocyst differentiation master regulator HetR	hetR		RS893_RS21210	900	299	HetR	-	-	Fischerella sp. JS2	na	2597771	Complete Genome	Cyanobacteriota	Cyanophyceae	na	Nostocales	Hapalosiphonaceae	Fischerella	unclassified Fischerella
WP_317034273.1	GCF_032813545.1	chromosome	NZ_CP136520.1	3249673	3250590	-	heterocyst differentiation master regulator HetR	hetR		RRF56_RS16505	918	305	HetR	-	-	Nodosilinea sp. E11	na	3037479	Chromosome	Cyanobacteriota	Cyanophyceae	na	Nodosilineales	Nodosilineaceae	Nodosilinea	unclassified Nodosilinea
WP_317037031.1	GCF_032813545.1	chromosome	NZ_CP136520.1	1167478	1168407	-	heterocyst differentiation control protein	hetR		RRF56_RS07585	930	309	HetR	-	-	Nodosilinea sp. E11	na	3037479	Chromosome	Cyanobacteriota	Cyanophyceae	na	Nodosilineales	Nodosilineaceae	Nodosilinea	unclassified Nodosilinea
WP_323194168.1	GCF_034931085.1	unplaced scaffold	NZ_JAYGHG010000001.1	116189	117088	-	heterocyst differentiation master regulator HetR	hetR		VB620_RS00530	900	299	HetR	-	-	Nodularia harveyana UHCC-0300	reference genome	2974287	Scaffold	Cyanobacteriota	Cyanophyceae	na	Nostocales	Nodulariaceae	Nodularia	Nodularia harveyana
WP_046279306.1	GCF_034932365.1	unplaced scaffold	NZ_JAYGHR010000070.1	62008	62910	-	heterocyst differentiation master regulator HetR	hetR		VB836_RS19610	903	300	HetR	-	-	Limnoraphis robusta BA-68 BA1	reference genome	3110303	Scaffold	Cyanobacteriota	Cyanophyceae	Oscillatoriophycideae	Oscillatoriales	Sirenicapillariaceae	Limnoraphis	Limnoraphis robusta
WP_083618956.1	GCF_900009265.2	unplaced scaffold	NZ_LR735009.1	25389	26294	+	heterocyst differentiation master regulator HetR	hetR		PL9631_RS08410	906	301	HetR	-	-	Planktothrix paucivesiculata PCC 9631	reference genome	671071	Scaffold	Cyanobacteriota	Cyanophyceae	Oscillatoriophycideae	Oscillatoriales	Microcoleaceae	Planktothrix	Planktothrix paucivesiculata
WP_026797526.1	GCF_900009275.2	chromosome	NZ_LR812491.1	1900964	1901869	+	heterocyst differentiation master regulator HetR	hetR		PLAN_RS19485	906	301	HetR	-	-	Planktothrix rubescens NIVA-CYA 18	na	329571	Chromosome	Cyanobacteriota	Cyanophyceae	Oscillatoriophycideae	Oscillatoriales	Microcoleaceae	Planktothrix	Planktothrix rubescens
WP_083625419.1	GCF_900010725.2	unplaced scaffold	NZ_LR734878.1	71883	72785	-	heterocyst differentiation master regulator HetR	hetR		PL8927_RS19815	903	300	HetR	-	-	Planktothrix serta PCC 8927	reference genome	671068	Scaffold	Cyanobacteriota	Cyanophyceae	Oscillatoriophycideae	Oscillatoriales	Microcoleaceae	Planktothrix	Planktothrix serta
WP_088243280.1	GCF_900185595.1	unplaced scaffold	NZ_FYBH01000348.1	19624	20529	+	heterocyst differentiation master regulator HetR	hetR		CALSC_RS21335	906	301	HetR	-	-	Calothrix rhizosoleniae SC01	reference genome	439482	Contig	Cyanobacteriota	Cyanophyceae	na	Nostocales	Calotrichaceae	Calothrix	Calothrix rhizosoleniae
WP_042151072.1	GCF_904830765.1	chromosome	NZ_LR882934.1	560955	561860	+	heterocyst differentiation master regulator HetR	hetR		NMK38_RS02470	906	301	HetR	-	-	Planktothrix agardhii GCF1	na	1160	Complete Genome	Cyanobacteriota	Cyanophyceae	Oscillatoriophycideae	Oscillatoriales	Microcoleaceae	Planktothrix	Planktothrix agardhii
WP_042151072.1	GCF_904830775.1	chromosome	NZ_LR882938.1	1956268	1957173	+	heterocyst differentiation master regulator HetR	hetR		NMG72_RS08445	906	301	HetR	-	-	Planktothrix agardhii GCF2	na	1160	Complete Genome	Cyanobacteriota	Cyanophyceae	Oscillatoriophycideae	Oscillatoriales	Microcoleaceae	Planktothrix	Planktothrix agardhii
WP_042151072.1	GCF_904830845.1	chromosome	NZ_LR882944.1	2583192	2584097	+	heterocyst differentiation master regulator HetR	hetR		NMG87_RS11450	906	301	HetR	-	-	Planktothrix agardhii GCF3	na	1160	Complete Genome	Cyanobacteriota	Cyanophyceae	Oscillatoriophycideae	Oscillatoriales	Microcoleaceae	Planktothrix	Planktothrix agardhii
WP_042151072.1	GCF_904830855.1	chromosome	NZ_LR882963.1	1192374	1193279	+	heterocyst differentiation master regulator HetR	hetR		NMG84_RS05065	906	301	HetR	-	-	Planktothrix agardhii GCF4	na	1160	Complete Genome	Cyanobacteriota	Cyanophyceae	Oscillatoriophycideae	Oscillatoriales	Microcoleaceae	Planktothrix	Planktothrix agardhii
WP_042151072.1	GCF_904830885.1	chromosome	NZ_LR882969.1	1669647	1670552	+	heterocyst differentiation master regulator HetR	hetR		NMK31_RS08955	906	301	HetR	-	-	Planktothrix agardhii GCF5	na	1160	Chromosome	Cyanobacteriota	Cyanophyceae	Oscillatoriophycideae	Oscillatoriales	Microcoleaceae	Planktothrix	Planktothrix agardhii
WP_042151072.1	GCF_904830915.1	chromosome	NZ_LR882950.1	2149673	2150578	+	heterocyst differentiation master regulator HetR	hetR		NMG85_RS09730	906	301	HetR	-	-	Planktothrix agardhii GCF6	na	1160	Complete Genome	Cyanobacteriota	Cyanophyceae	Oscillatoriophycideae	Oscillatoriales	Microcoleaceae	Planktothrix	Planktothrix agardhii
WP_072720060.1	GCF_904830925.1	chromosome	NZ_LR882967.1	4216841	4217743	+	heterocyst differentiation master regulator HetR	hetR		NMK36_RS17950	903	300	HetR	-	-	Planktothrix pseudagardhii	na	132604	Complete Genome	Cyanobacteriota	Cyanophyceae	Oscillatoriophycideae	Oscillatoriales	Microcoleaceae	Planktothrix
WP_254035031.1	GCF_904830935.1	chromosome	NZ_LR882952.1	275571	276476	+	heterocyst differentiation master regulator HetR	hetR	77286386	NMG88_RS01245	906	301	HetR	-	-	Planktothrix agardhii GCF7	reference genome	1160	Complete Genome	Cyanobacteriota	Cyanophyceae	Oscillatoriophycideae	Oscillatoriales	Microcoleaceae	Planktothrix	Planktothrix agardhii
WP_026793693.1	GCF_904830945.1	chromosome	NZ_LR882949.1	2244797	2245702	-	heterocyst differentiation master regulator HetR	hetR		NMG75_RS10295	906	301	HetR	-	-	Planktothrix agardhii GCF8	na	1160	Chromosome	Cyanobacteriota	Cyanophyceae	Oscillatoriophycideae	Oscillatoriales	Microcoleaceae	Planktothrix	Planktothrix agardhii
WP_072720060.1	GCF_904830955.1	chromosome	NZ_LR882970.1	2439027	2439929	-	heterocyst differentiation master regulator HetR	hetR		NMK37_RS12150	903	300	HetR	-	-	Planktothrix tepida	reference genome	1678309	Chromosome	Cyanobacteriota	Cyanophyceae	Oscillatoriophycideae	Oscillatoriales	Microcoleaceae	Planktothrix
WP_045868309.1	GCF_963874875.1	unplaced scaffold	NZ_CAWNJS010000001.1	7105075	7105974	+	heterocyst differentiation master regulator HetR	hetR		AACU25_RS27940	900	299	HetR	-	-	Tolypothrix tenuis PCC 7101 GCF2	reference genome	231146	Scaffold	Cyanobacteriota	Cyanophyceae	na	Nostocales	Tolypothrichaceae	Tolypothrix	Tolypothrix tenuis
WP_106258870.1	GCF_963877135.1	unplaced scaffold	NZ_CAWNSW010000161.1	93220	94128	+	heterocyst differentiation master regulator HetR	hetR		AACT95_RS30410	909	302	HetR	-	-	Stenomitos frigidus ULC18 GCF2	reference genome	2107698	Scaffold	Cyanobacteriota	Cyanophyceae	na	Leptolyngbyales	Leptolyngbyaceae	Stenomitos	Stenomitos frigidus
WP_010996488.1	GCF_000009705.1	chromosome	NC_003272.1	2810950	2811183	-	heterocyst-inhibiting protein PatX	patX		PCC7120DELTA_RS13500	234	77	PatX	yes	24-25	Nostoc sp. PCC 7120 FACHB-418	na	103690	Complete Genome	Cyanobacteriota	Cyanophyceae	na	Nostocales	Nostocaceae	Nostoc	unclassified Nostoc
WP_041565664.1	GCF_000020025.1	chromosome	NC_010628.1	6661172	6661399	+	hypothetical protein			NPUN_RS27245	228	75	PatX	yes	23-24	Nostoc punctiforme PCC 73102	reference genome	63737	Complete Genome	Cyanobacteriota	Cyanophyceae	na	Nostocales	Nostocaceae	Nostoc	Nostoc punctiforme
WP_044207159.1	GCF_000155555.1	unplaced scaffold	NZ_DS989849.1	8562	8828	+	heterocyst-inhibiting protein PatX	patX		MC7420_RS13570	267	88	PatX	yes	21-22	Coleofasciculus chthonoplastes PCC 7420	reference genome	118168	Scaffold	Cyanobacteriota	Cyanophyceae	na	Coleofasciculales	Coleofasciculaceae	Coleofasciculus	Coleofasciculus chthonoplastes
WP_013192277.1	GCF_000196515.1	chromosome	NC_014248.1	3777614	3777850	-	hypothetical protein			AAZO_RS17690	237	78	PatX	yes	18-19	Nostoc azollae 0708	reference genome	551115	Complete Genome	Cyanobacteriota	Cyanophyceae	na	Nostocales	Nostocaceae	Trichormus	Trichormus azollae
WP_011317043.1	GCF_000204075.1	chromosome	NC_007413.1	200042	200275	-	heterocyst-inhibiting protein PatX	patX		AVA_RS31770	234	77	PatX	yes	24-25	Trichormus variabilis ATCC 29413	na	240292	Complete Genome	Cyanobacteriota	Cyanophyceae	na	Nostocales	Nostocaceae	Trichormus	Trichormus variabilis
[truncated: 154 more rows]

## Sheet: Sheet 4 Homologs in orders
Taxonomic order	##Analyzed Genomes	All2656	PatP (Alr1666)	HetR	PatX		# of All2656-containing genomes	# of PatP(Alr1666)-containing genomes	# of HetR-containing genomes	# of PatX-containing genomes	% of All2656-containing genomes	% of PatP(Alr1666)-containing genomes	% of HetR-containing genomes	% of PatX-containing genomes	% of Pattern0111-containing genomes)	% of Pattern1111-containing genomes
[truncated: 22 more rows]

[truncated: 1 more sheets: Sheet 5 Homologs in families]
