# Supplementary material for: Co-option of an ancestral peptidase controls developmental patterning in multicellular cyanobacteria
Source: iScience. 2025 Nov 28;29(1):114265. doi: 10.1016/j.isci.2025.114265 (PMC12756182; doi:10.1016/j.isci.2025.114265)
Supplement: Table S6. Primers used in this study [file mmc4.xlsx]

## Sheet: Feuil1
Name		Sequence 5'-3'		Experiment
16S rRNA rt fw		TCCTGGTGTAGCGGTGAAAT		Quantitative RT-PCR analysis
16S rRNA rt rv		AGCCACGCCTAGTATCCATC
patX rt fw		ACCCAAACGTAATCAACCAGAA
patX rt rv		ACTTCTACGTCCAGTACCGC
alr1666 rt fw		TGTATGCCGAGGCATTGTTA
alr1666 rt rv		TAACCTGTCGGGTCAACTCC
all2656 rt fw		CGGTGGTTACGTCAGAGGTT
all2656 rt rv		AAATCGCTGGTGTTGGAAAC
hetR dh rv		TTTTTGAATTCTTAATCTTCTTTTCTACCAAACACCATTTG		Bacterial two-hybrid assays
hetR dh rv NT25/T18		TTTTTGAATTCGAATCTTCTTTTCTACCAAACACCATTTG
patXΔSS dh fw T25		TTTTCTGCAGGGCTGGGAATAGCTAGTCAC
patXΔSS dh fw T18C or NT25/T18		TTTTCTGCAGGCTGGGAATAGCTAGTCAC
patXΔSS dh rv		TTTTTGAATTCCTAAGCAATTAGATGAGCATTGCTATAAG
patXΔSS dh rv NT25/T18		TTTTTGAATTCGAAGCAATTAGATGAGCATTGCTATAAG
PhetP fw		[6FAM]ATTTAGTGGTAAATTCTCTT		EMSA assay
PhetP rv		TGAGTTATACGCTATATCAA
hetL pRL fw		GAGCTCGTCGACCCGGGATCCTCAATCATGAATTGAACCATCAGGC		Expression in Nostoc
hetL pRL rv		ATGGGGCCCATCGATGGATCCATGAATGTGGGTGAAATTCTGAGAC
patX pRL fw		GCCCATCGATGGATCCATGATGCGTGCTGCTGTTC
patXΔSS pRL fw		GCCCATCGATGGATCCCTGGGAATAGCTAGTCACGA
patX pRL rv		CGTCGACCCGGGATCCAGATGGAAAATAAGCCTTAGTTGA
alr1666ΔSS pRL fw		GCCCATCGATGGATCCACCCCAACCGCACCTACAC
malE fw		GGTACCCGGGGATCCTCTAGATAAGGAGGATTCATATGAAAATAAAAACAGGTGCACGCATCC		Localization in E. coli
malE rv		TCCGCCAAAACAGCCAAGCTTTTACTTGGTGATACGAGTCTGCGC
malEΔSS fw		GGTACCCGGGGATCCTCTAGATAAGGAGGATTCATATGAAAATCGAAGAAGGTAAACTGGT
malEΔSS rv		TCCGCCAAAACAGCCAAGCTTTTACTTGGTGATACGAGTCTGC
Fu-alr1666 fw		AATGCGTGGAGACCGCATGCAAATTGCAGCAGCATAATC		Gene fusions
Fu-alr1666 rv		AAGTTCTTCTCCTTTCATACAGAGTGTTTAAAACTACTTG
Fu-a-all2656 fw		AATGCGTGGAGACCGCATGCTGTCTATCTTTTGTTGGC
Fu-a-all2656 rv		AAGTTCTTCTCCTTTCATATAAGTAGAAGAAAGGTAAAAG
Fu-b-all2656 fw		AATGCGTGGAGACCGCATGCGGCTGTTCCAATGGGGTCT
				Mutant construction
Spacer 1-alr1666-fwd		AGATGTGTTACCCAGCAACTAGTTAA		alr1666
Spacer 1-alr1666-rv		AGACTTAACTAGTTGCTGGGTAACAC
RP alr1666 up fw		AGAAATTCGATATCTAGATCTAAATTGCAGCAGCATAATC
RP alr1666 up rv		GAGTGCTGGAACAGAGTGTTTAAAACTACTTGATG
RP alr1666 dw fw		AACACTCTGTTCCAGCACTCTTCTTCGCC
RP alr1666 dw rv		CGTTGTTGCCATTGCGGATCCTCTTTGTTCGTAGATTTGTAATCGG
alr1666 fw seg		TTTGTCCGGCAGAATTGGGA
alr1666 rv seg		TTCCCATTGCCAAGTCGAGT
Spacer-all12656-fwd		AGATGACGATAAGCTAACAGACAGAC		all2656
Spacer-all12656-rv		AGACGTCTGTCTGTTAGCTTATCGTC
RP all12656 up fw		ATATCTAGATCTCATGGATCCTGTCTATCTTTTGTTGGCATT
RP all12656 up rv		CCCTGCACCCATAAGTAGAAGAAAGGTAAAAGTT
RP all12656 dw fw		TTCTACTTATGGGTGCAGGGGTGCAGGG
RP all12656 dw rv		CGTTGTTGCCATTGCGGATCCAGTTTGGATCAACTGTATATCCG
All2656 fw seg		GCGTCCAGCCGAACCAAATC
All2656 rv seg		GGCGGTGGTGGAACTTGACTA
Spacer 1-patS-fwd		AGATCTGTGATGAGCGCGGTAGTGGT		patS
Spacer 1-patS-rv		ATCTACAACAGTAGAAATTACCACTACCGCGCTCATCACAG
Spacer 2-patS-fwd		AATTTCTACTGTTGTAGATGTGAATTTCTGTGATGAGCGCG
Spacer 2-patS-rv		AGACCGCGCTCATCACAGAAATTCAC
RP patS up fw		ATATCTAGATCTCATGGATCCTTATACTTTCTATACCAGAA
RP patS up rv		TACACTCGTTAATCTTAAAATCGGTGAATT
RP patS dw fw		TTTTAAGATTAACGAGTGTAAAATTCTGCCTCG
RP patS dw rv		CGTTGTTGCCATTGCGGATCCGCTCTTTTGTAGATAAACTTCCTC
Spacer 1-patX-fwd		AGATGAGTCTAGTACTTGGTTCCCTA		patX
Spacer 1-patX-rv		ATCTACAACAGTAGAAATTTAGGGAACCAAGTACTAGACTC
Spacer 2-patX-fwd		AATTTCTACTGTTGTAGATTCCCTCTAATTCACAAAATATG
Spacer 2-patX-rv		AGACCATATTTTGTGAATTAGAGGGA
RP patX up fw		ATATCTAGATCTCATGGATCCCGGCGTTACGGTTTGGCA
RP patX up rv		ACCCTCACTTAAAAGTCTCTTTGTAAATTCTCTT
RP patX dw fw		AGAGACTTTTAAGTGAGGGTTTGATACTTCCT
RP patX dw rv		CGTTGTTGCCATTGCGGATCCTTCTACCCTAGCGGCGAT
all2656-V5 fw		TTGGGCTAGCAGGAGGAATTCACCATGACCTTAACAACTGAATCAAGCCAG		Peptidase assay
all2656-V5 rv		TGCCTGCAGGTCGACTCTAGATTAGGTGCTATCCAGGCCCAGCAGCGGGTTCGGAATCGGTTTGCCCACACCTGGTCTTGCTCTAACTG
alr1666-V5 fw		TTGGGCTAGCAGGAGGAATTCACCATGACCCCAACCGCACCTACAC
alr1666 V5 rv		TGCCTGCAGGTCGACTCTAGATTAGGTGCTATCCAGGCCCAGCAGCGGGTTCGGAATCGGTTTGCCACAACGCTTTAGCTGTGCC
TrxPatXMBP ptac 1 fw		GGTACCCGGGGATCCTCTAGAAGGAGATATACCATGGGCCATC
TrxPatXMBP ptac 2 rv		CTTCGATTTTAGCGTAATCCGGAACATCATACGGGTAAGCAATTAGATGAGCATTGCT
TrxPatXMBP ptac 3 fw		GGATTACGCTAAAATCGAAGAAGGTAAACTGGT
TrxPatXMBP ptac 4 rv		TCCGCCAAAACAGCCAAGCTTTTACTTGGTGATACGAGTCTGC
OMB87		CGAATTGAGAGGATCCTCGAGTTTACACTTTATGCTTCCG		CRISPR plasmid
OMB88		GCTATAAGCTGAAAAATCTTTATTATAGATTTGG
OMB89		AAGATTTTTCAGCTTATAGCAAAGGGCGACCA
OMB90		GCGCCCACCCTAGATCTTAGGTACCGGTACCAACTACCGCATTAAAGCT
OMB93		CGAATTGAGAGGATCCTTATTTGTTAACTGTTAATTGTCCT
OMB94		GTAAACTCGAGGATCCCACATATACCTGCCGTTCAC
